# Supplementary material for: MBGapp: A Shiny application for teaching model-based geostatistics to population health scientists
Source: PLoS One. 2021 Dec 31;16(12):e0262145. doi: 10.1371/journal.pone.0262145 (PMC8719748; doi:10.1371/journal.pone.0262145)
Supplement: S1 Data — (ZIP) [file pone.0262145.s002.zip]

Archive with 4 entries (3 files):
- data_files/
- data_files/pred_grid.csv
- data_files/predictors.csv
- data_files/loaloa_example_data2.csv
