# Supplementary material for: MBGapp: A Shiny application for teaching model-based geostatistics to population health scientists
Source: PLoS One. 2021 Dec 31;16(12):e0262145. doi: 10.1371/journal.pone.0262145 (PMC8719748; doi:10.1371/journal.pone.0262145)
Supplement: S1 Data — (ZIP) [file pone.0262145.s002.zip › data_files/pred_grid.csv]

x	y
1059.480450699105	1446.7017916529944
1069.480450699105	1446.7017916529944
1079.480450699105	1446.7017916529944
1089.480450699105	1446.7017916529944
1099.480450699105	1446.7017916529944
1059.480450699105	1436.7017916529944
1069.480450699105	1436.7017916529944
1079.480450699105	1436.7017916529944
1089.480450699105	1436.7017916529944
1099.480450699105	1436.7017916529944
1109.480450699105	1436.7017916529944
1059.480450699105	1426.7017916529944
1069.480450699105	1426.7017916529944
1079.480450699105	1426.7017916529944
1089.480450699105	1426.7017916529944
1099.480450699105	1426.7017916529944
1109.480450699105	1426.7017916529944
1059.480450699105	1416.7017916529944
1069.480450699105	1416.7017916529944
1079.480450699105	1416.7017916529944
1089.480450699105	1416.7017916529944
1099.480450699105	1416.7017916529944
1109.480450699105	1416.7017916529944
1119.480450699105	1416.7017916529944
1129.480450699105	1416.7017916529944
1059.480450699105	1406.7017916529944
1069.480450699105	1406.7017916529944
1079.480450699105	1406.7017916529944
1089.480450699105	1406.7017916529944
1099.480450699105	1406.7017916529944
1109.480450699105	1406.7017916529944
1119.480450699105	1406.7017916529944
1129.480450699105	1406.7017916529944
1139.480450699105	1406.7017916529944
1059.480450699105	1396.7017916529944
1069.480450699105	1396.7017916529944
1079.480450699105	1396.7017916529944
1089.480450699105	1396.7017916529944
1099.480450699105	1396.7017916529944
1109.480450699105	1396.7017916529944
1119.480450699105	1396.7017916529944
1129.480450699105	1396.7017916529944
1139.480450699105	1396.7017916529944
1069.480450699105	1386.7017916529944
1079.480450699105	1386.7017916529944
1089.480450699105	1386.7017916529944
1099.480450699105	1386.7017916529944
1109.480450699105	1386.7017916529944
1119.480450699105	1386.7017916529944
1129.480450699105	1386.7017916529944
1139.480450699105	1386.7017916529944
1069.480450699105	1376.7017916529944
1079.480450699105	1376.7017916529944
1089.480450699105	1376.7017916529944
1099.480450699105	1376.7017916529944
1109.480450699105	1376.7017916529944
1119.480450699105	1376.7017916529944
1129.480450699105	1376.7017916529944
1139.480450699105	1376.7017916529944
1149.480450699105	1376.7017916529944
1079.480450699105	1366.7017916529944
1089.480450699105	1366.7017916529944
1099.480450699105	1366.7017916529944
1109.480450699105	1366.7017916529944
1119.480450699105	1366.7017916529944
1129.480450699105	1366.7017916529944
1139.480450699105	1366.7017916529944
1149.480450699105	1366.7017916529944
1109.480450699105	1356.7017916529944
1119.480450699105	1356.7017916529944
1129.480450699105	1356.7017916529944
1139.480450699105	1356.7017916529944
1149.480450699105	1356.7017916529944
1119.480450699105	1346.7017916529944
1129.480450699105	1346.7017916529944
1139.480450699105	1346.7017916529944
1149.480450699105	1346.7017916529944
1159.480450699105	1346.7017916529944
1119.480450699105	1336.7017916529944
1129.480450699105	1336.7017916529944
1139.480450699105	1336.7017916529944
1149.480450699105	1336.7017916529944
1159.480450699105	1336.7017916529944
1169.480450699105	1336.7017916529944
1119.480450699105	1326.7017916529944
1129.480450699105	1326.7017916529944
1139.480450699105	1326.7017916529944
1149.480450699105	1326.7017916529944
1159.480450699105	1326.7017916529944
1169.480450699105	1326.7017916529944
1109.480450699105	1316.7017916529944
1119.480450699105	1316.7017916529944
1129.480450699105	1316.7017916529944
1139.480450699105	1316.7017916529944
1149.480450699105	1316.7017916529944
1159.480450699105	1316.7017916529944
1169.480450699105	1316.7017916529944
1109.480450699105	1306.7017916529944
1119.480450699105	1306.7017916529944
1129.480450699105	1306.7017916529944
1139.480450699105	1306.7017916529944
1149.480450699105	1306.7017916529944
1159.480450699105	1306.7017916529944
1169.480450699105	1306.7017916529944
1109.480450699105	1296.7017916529944
1119.480450699105	1296.7017916529944
1129.480450699105	1296.7017916529944
1139.480450699105	1296.7017916529944
1149.480450699105	1296.7017916529944
1159.480450699105	1296.7017916529944
1169.480450699105	1296.7017916529944
1119.480450699105	1286.7017916529944
1129.480450699105	1286.7017916529944
1139.480450699105	1286.7017916529944
1149.480450699105	1286.7017916529944
1159.480450699105	1286.7017916529944
1169.480450699105	1286.7017916529944
1099.480450699105	1276.7017916529944
1109.480450699105	1276.7017916529944
1119.480450699105	1276.7017916529944
1129.480450699105	1276.7017916529944
1139.480450699105	1276.7017916529944
1149.480450699105	1276.7017916529944
1159.480450699105	1276.7017916529944
1169.480450699105	1276.7017916529944
1079.480450699105	1266.7017916529944
1089.480450699105	1266.7017916529944
1099.480450699105	1266.7017916529944
1109.480450699105	1266.7017916529944
1119.480450699105	1266.7017916529944
1129.480450699105	1266.7017916529944
1139.480450699105	1266.7017916529944
1149.480450699105	1266.7017916529944
1159.480450699105	1266.7017916529944
1169.480450699105	1266.7017916529944
1039.480450699105	1256.7017916529944
1049.480450699105	1256.7017916529944
1069.480450699105	1256.7017916529944
1079.480450699105	1256.7017916529944
1089.480450699105	1256.7017916529944
1099.480450699105	1256.7017916529944
1109.480450699105	1256.7017916529944
1119.480450699105	1256.7017916529944
1129.480450699105	1256.7017916529944
1139.480450699105	1256.7017916529944
1149.480450699105	1256.7017916529944
1159.480450699105	1256.7017916529944
1169.480450699105	1256.7017916529944
1039.480450699105	1246.7017916529944
1049.480450699105	1246.7017916529944
1059.480450699105	1246.7017916529944
1069.480450699105	1246.7017916529944
1079.480450699105	1246.7017916529944
1089.480450699105	1246.7017916529944
1099.480450699105	1246.7017916529944
1109.480450699105	1246.7017916529944
1119.480450699105	1246.7017916529944
1129.480450699105	1246.7017916529944
1139.480450699105	1246.7017916529944
1149.480450699105	1246.7017916529944
1159.480450699105	1246.7017916529944
1029.480450699105	1236.7017916529944
1039.480450699105	1236.7017916529944
1049.480450699105	1236.7017916529944
1059.480450699105	1236.7017916529944
1069.480450699105	1236.7017916529944
1079.480450699105	1236.7017916529944
1089.480450699105	1236.7017916529944
1099.480450699105	1236.7017916529944
1109.480450699105	1236.7017916529944
1119.480450699105	1236.7017916529944
1129.480450699105	1236.7017916529944
1139.480450699105	1236.7017916529944
1149.480450699105	1236.7017916529944
1159.480450699105	1236.7017916529944
1019.480450699105	1226.7017916529944
1029.480450699105	1226.7017916529944
1039.480450699105	1226.7017916529944
1049.480450699105	1226.7017916529944
1059.480450699105	1226.7017916529944
1069.480450699105	1226.7017916529944
1079.480450699105	1226.7017916529944
1089.480450699105	1226.7017916529944
1099.480450699105	1226.7017916529944
1109.480450699105	1226.7017916529944
1119.480450699105	1226.7017916529944
1129.480450699105	1226.7017916529944
1139.480450699105	1226.7017916529944
1149.480450699105	1226.7017916529944
1159.480450699105	1226.7017916529944
1009.480450699105	1216.7017916529944
1019.480450699105	1216.7017916529944
1029.480450699105	1216.7017916529944
1039.480450699105	1216.7017916529944
1049.480450699105	1216.7017916529944
1059.480450699105	1216.7017916529944
1069.480450699105	1216.7017916529944
1079.480450699105	1216.7017916529944
1089.480450699105	1216.7017916529944
1099.480450699105	1216.7017916529944
1109.480450699105	1216.7017916529944
1119.480450699105	1216.7017916529944
1129.480450699105	1216.7017916529944
1139.480450699105	1216.7017916529944
1149.480450699105	1216.7017916529944
1159.480450699105	1216.7017916529944
1169.480450699105	1216.7017916529944
1009.480450699105	1206.7017916529944
1019.480450699105	1206.7017916529944
1029.480450699105	1206.7017916529944
1039.480450699105	1206.7017916529944
1049.480450699105	1206.7017916529944
1059.480450699105	1206.7017916529944
1069.480450699105	1206.7017916529944
1079.480450699105	1206.7017916529944
1089.480450699105	1206.7017916529944
1099.480450699105	1206.7017916529944
1109.480450699105	1206.7017916529944
1119.480450699105	1206.7017916529944
1129.480450699105	1206.7017916529944
1139.480450699105	1206.7017916529944
1149.480450699105	1206.7017916529944
1159.480450699105	1206.7017916529944
1169.480450699105	1206.7017916529944
999.480450699105	1196.7017916529944
1009.480450699105	1196.7017916529944
1019.480450699105	1196.7017916529944
1029.480450699105	1196.7017916529944
1039.480450699105	1196.7017916529944
1049.480450699105	1196.7017916529944
1059.480450699105	1196.7017916529944
1069.480450699105	1196.7017916529944
1079.480450699105	1196.7017916529944
1089.480450699105	1196.7017916529944
1099.480450699105	1196.7017916529944
1109.480450699105	1196.7017916529944
1119.480450699105	1196.7017916529944
1129.480450699105	1196.7017916529944
1139.480450699105	1196.7017916529944
1149.480450699105	1196.7017916529944
1159.480450699105	1196.7017916529944
1169.480450699105	1196.7017916529944
999.480450699105	1186.7017916529944
1009.480450699105	1186.7017916529944
1019.480450699105	1186.7017916529944
1029.480450699105	1186.7017916529944
1039.480450699105	1186.7017916529944
1049.480450699105	1186.7017916529944
1059.480450699105	1186.7017916529944
1069.480450699105	1186.7017916529944
1079.480450699105	1186.7017916529944
1089.480450699105	1186.7017916529944
1099.480450699105	1186.7017916529944
1109.480450699105	1186.7017916529944
1119.480450699105	1186.7017916529944
1129.480450699105	1186.7017916529944
1139.480450699105	1186.7017916529944
1149.480450699105	1186.7017916529944
1159.480450699105	1186.7017916529944
1169.480450699105	1186.7017916529944
989.480450699105	1176.7017916529944
999.480450699105	1176.7017916529944
1009.480450699105	1176.7017916529944
1019.480450699105	1176.7017916529944
1029.480450699105	1176.7017916529944
1039.480450699105	1176.7017916529944
1049.480450699105	1176.7017916529944
1059.480450699105	1176.7017916529944
1069.480450699105	1176.7017916529944
1079.480450699105	1176.7017916529944
1089.480450699105	1176.7017916529944
1099.480450699105	1176.7017916529944
1109.480450699105	1176.7017916529944
1119.480450699105	1176.7017916529944
1129.480450699105	1176.7017916529944
1139.480450699105	1176.7017916529944
1149.480450699105	1176.7017916529944
1159.480450699105	1176.7017916529944
1169.480450699105	1176.7017916529944
989.480450699105	1166.7017916529944
999.480450699105	1166.7017916529944
1009.480450699105	1166.7017916529944
1019.480450699105	1166.7017916529944
1029.480450699105	1166.7017916529944
1039.480450699105	1166.7017916529944
1049.480450699105	1166.7017916529944
1059.480450699105	1166.7017916529944
1069.480450699105	1166.7017916529944
1079.480450699105	1166.7017916529944
1089.480450699105	1166.7017916529944
1099.480450699105	1166.7017916529944
1109.480450699105	1166.7017916529944
1119.480450699105	1166.7017916529944
1129.480450699105	1166.7017916529944
1139.480450699105	1166.7017916529944
1149.480450699105	1166.7017916529944
1159.480450699105	1166.7017916529944
1169.480450699105	1166.7017916529944
1179.480450699105	1166.7017916529944
989.480450699105	1156.7017916529944
999.480450699105	1156.7017916529944
1009.480450699105	1156.7017916529944
1019.480450699105	1156.7017916529944
1029.480450699105	1156.7017916529944
1039.480450699105	1156.7017916529944
1049.480450699105	1156.7017916529944
1059.480450699105	1156.7017916529944
1069.480450699105	1156.7017916529944
1079.480450699105	1156.7017916529944
1089.480450699105	1156.7017916529944
1099.480450699105	1156.7017916529944
1109.480450699105	1156.7017916529944
1119.480450699105	1156.7017916529944
1129.480450699105	1156.7017916529944
1139.480450699105	1156.7017916529944
1149.480450699105	1156.7017916529944
1159.480450699105	1156.7017916529944
1169.480450699105	1156.7017916529944
1179.480450699105	1156.7017916529944
1189.480450699105	1156.7017916529944
989.480450699105	1146.7017916529944
999.480450699105	1146.7017916529944
1009.480450699105	1146.7017916529944
1019.480450699105	1146.7017916529944
1029.480450699105	1146.7017916529944
1039.480450699105	1146.7017916529944
1049.480450699105	1146.7017916529944
1059.480450699105	1146.7017916529944
1069.480450699105	1146.7017916529944
1079.480450699105	1146.7017916529944
1089.480450699105	1146.7017916529944
1099.480450699105	1146.7017916529944
1109.480450699105	1146.7017916529944
1119.480450699105	1146.7017916529944
1129.480450699105	1146.7017916529944
1139.480450699105	1146.7017916529944
1149.480450699105	1146.7017916529944
1159.480450699105	1146.7017916529944
1169.480450699105	1146.7017916529944
1179.480450699105	1146.7017916529944
1189.480450699105	1146.7017916529944
1199.480450699105	1146.7017916529944
989.480450699105	1136.7017916529944
999.480450699105	1136.7017916529944
1009.480450699105	1136.7017916529944
1019.480450699105	1136.7017916529944
1029.480450699105	1136.7017916529944
1039.480450699105	1136.7017916529944
1049.480450699105	1136.7017916529944
1059.480450699105	1136.7017916529944
1069.480450699105	1136.7017916529944
1079.480450699105	1136.7017916529944
1089.480450699105	1136.7017916529944
1099.480450699105	1136.7017916529944
1109.480450699105	1136.7017916529944
1119.480450699105	1136.7017916529944
1129.480450699105	1136.7017916529944
1139.480450699105	1136.7017916529944
1149.480450699105	1136.7017916529944
1159.480450699105	1136.7017916529944
1169.480450699105	1136.7017916529944
1179.480450699105	1136.7017916529944
1189.480450699105	1136.7017916529944
1199.480450699105	1136.7017916529944
1209.480450699105	1136.7017916529944
969.480450699105	1126.7017916529944
979.480450699105	1126.7017916529944
989.480450699105	1126.7017916529944
999.480450699105	1126.7017916529944
1009.480450699105	1126.7017916529944
1019.480450699105	1126.7017916529944
1029.480450699105	1126.7017916529944
1039.480450699105	1126.7017916529944
1049.480450699105	1126.7017916529944
1059.480450699105	1126.7017916529944
1069.480450699105	1126.7017916529944
1079.480450699105	1126.7017916529944
1089.480450699105	1126.7017916529944
1099.480450699105	1126.7017916529944
1109.480450699105	1126.7017916529944
1119.480450699105	1126.7017916529944
1129.480450699105	1126.7017916529944
1139.480450699105	1126.7017916529944
1149.480450699105	1126.7017916529944
1159.480450699105	1126.7017916529944
1169.480450699105	1126.7017916529944
1179.480450699105	1126.7017916529944
1189.480450699105	1126.7017916529944
1199.480450699105	1126.7017916529944
1209.480450699105	1126.7017916529944
959.480450699105	1116.7017916529944
969.480450699105	1116.7017916529944
979.480450699105	1116.7017916529944
989.480450699105	1116.7017916529944
999.480450699105	1116.7017916529944
1009.480450699105	1116.7017916529944
1019.480450699105	1116.7017916529944
1029.480450699105	1116.7017916529944
1039.480450699105	1116.7017916529944
1049.480450699105	1116.7017916529944
1059.480450699105	1116.7017916529944
1069.480450699105	1116.7017916529944
1079.480450699105	1116.7017916529944
1089.480450699105	1116.7017916529944
1099.480450699105	1116.7017916529944
1109.480450699105	1116.7017916529944
1119.480450699105	1116.7017916529944
1129.480450699105	1116.7017916529944
1139.480450699105	1116.7017916529944
1149.480450699105	1116.7017916529944
1159.480450699105	1116.7017916529944
1169.480450699105	1116.7017916529944
1179.480450699105	1116.7017916529944
1189.480450699105	1116.7017916529944
1199.480450699105	1116.7017916529944
1209.480450699105	1116.7017916529944
1219.480450699105	1116.7017916529944
1229.480450699105	1116.7017916529944
959.480450699105	1106.7017916529944
969.480450699105	1106.7017916529944
979.480450699105	1106.7017916529944
989.480450699105	1106.7017916529944
999.480450699105	1106.7017916529944
1009.480450699105	1106.7017916529944
1019.480450699105	1106.7017916529944
1029.480450699105	1106.7017916529944
1039.480450699105	1106.7017916529944
1049.480450699105	1106.7017916529944
1059.480450699105	1106.7017916529944
1069.480450699105	1106.7017916529944
1079.480450699105	1106.7017916529944
1089.480450699105	1106.7017916529944
1099.480450699105	1106.7017916529944
1109.480450699105	1106.7017916529944
1119.480450699105	1106.7017916529944
1129.480450699105	1106.7017916529944
1139.480450699105	1106.7017916529944
1149.480450699105	1106.7017916529944
1159.480450699105	1106.7017916529944
1169.480450699105	1106.7017916529944
1179.480450699105	1106.7017916529944
1189.480450699105	1106.7017916529944
1199.480450699105	1106.7017916529944
1209.480450699105	1106.7017916529944
1219.480450699105	1106.7017916529944
1229.480450699105	1106.7017916529944
959.480450699105	1096.7017916529944
969.480450699105	1096.7017916529944
979.480450699105	1096.7017916529944
989.480450699105	1096.7017916529944
999.480450699105	1096.7017916529944
1009.480450699105	1096.7017916529944
1019.480450699105	1096.7017916529944
1029.480450699105	1096.7017916529944
1039.480450699105	1096.7017916529944
1049.480450699105	1096.7017916529944
1059.480450699105	1096.7017916529944
1069.480450699105	1096.7017916529944
1139.480450699105	1096.7017916529944
959.480450699105	1086.7017916529944
969.480450699105	1086.7017916529944
979.480450699105	1086.7017916529944
989.480450699105	1086.7017916529944
999.480450699105	1086.7017916529944
1009.480450699105	1086.7017916529944
1019.480450699105	1086.7017916529944
1029.480450699105	1086.7017916529944
1039.480450699105	1086.7017916529944
1049.480450699105	1086.7017916529944
1059.480450699105	1086.7017916529944
959.480450699105	1076.7017916529944
969.480450699105	1076.7017916529944
979.480450699105	1076.7017916529944
989.480450699105	1076.7017916529944
999.480450699105	1076.7017916529944
1009.480450699105	1076.7017916529944
1019.480450699105	1076.7017916529944
1029.480450699105	1076.7017916529944
1039.480450699105	1076.7017916529944
1049.480450699105	1076.7017916529944
959.480450699105	1066.7017916529944
969.480450699105	1066.7017916529944
979.480450699105	1066.7017916529944
989.480450699105	1066.7017916529944
999.480450699105	1066.7017916529944
1009.480450699105	1066.7017916529944
1019.480450699105	1066.7017916529944
1029.480450699105	1066.7017916529944
1039.480450699105	1066.7017916529944
1049.480450699105	1066.7017916529944
1059.480450699105	1066.7017916529944
939.480450699105	1056.7017916529944
949.480450699105	1056.7017916529944
959.480450699105	1056.7017916529944
969.480450699105	1056.7017916529944
979.480450699105	1056.7017916529944
989.480450699105	1056.7017916529944
999.480450699105	1056.7017916529944
1009.480450699105	1056.7017916529944
1019.480450699105	1056.7017916529944
1029.480450699105	1056.7017916529944
1039.480450699105	1056.7017916529944
1049.480450699105	1056.7017916529944
1059.480450699105	1056.7017916529944
1069.480450699105	1056.7017916529944
919.480450699105	1046.7017916529944
929.480450699105	1046.7017916529944
939.480450699105	1046.7017916529944
949.480450699105	1046.7017916529944
959.480450699105	1046.7017916529944
969.480450699105	1046.7017916529944
979.480450699105	1046.7017916529944
989.480450699105	1046.7017916529944
999.480450699105	1046.7017916529944
1009.480450699105	1046.7017916529944
1019.480450699105	1046.7017916529944
1029.480450699105	1046.7017916529944
1039.480450699105	1046.7017916529944
1049.480450699105	1046.7017916529944
1059.480450699105	1046.7017916529944
1069.480450699105	1046.7017916529944
929.480450699105	1036.7017916529944
939.480450699105	1036.7017916529944
949.480450699105	1036.7017916529944
959.480450699105	1036.7017916529944
969.480450699105	1036.7017916529944
979.480450699105	1036.7017916529944
989.480450699105	1036.7017916529944
999.480450699105	1036.7017916529944
1009.480450699105	1036.7017916529944
1019.480450699105	1036.7017916529944
1029.480450699105	1036.7017916529944
1039.480450699105	1036.7017916529944
1049.480450699105	1036.7017916529944
1059.480450699105	1036.7017916529944
1069.480450699105	1036.7017916529944
1079.480450699105	1036.7017916529944
1089.480450699105	1036.7017916529944
929.480450699105	1026.7017916529944
939.480450699105	1026.7017916529944
949.480450699105	1026.7017916529944
959.480450699105	1026.7017916529944
969.480450699105	1026.7017916529944
979.480450699105	1026.7017916529944
989.480450699105	1026.7017916529944
999.480450699105	1026.7017916529944
1009.480450699105	1026.7017916529944
1019.480450699105	1026.7017916529944
1029.480450699105	1026.7017916529944
1039.480450699105	1026.7017916529944
1049.480450699105	1026.7017916529944
1059.480450699105	1026.7017916529944
1069.480450699105	1026.7017916529944
1079.480450699105	1026.7017916529944
1089.480450699105	1026.7017916529944
929.480450699105	1016.7017916529944
939.480450699105	1016.7017916529944
949.480450699105	1016.7017916529944
959.480450699105	1016.7017916529944
969.480450699105	1016.7017916529944
979.480450699105	1016.7017916529944
989.480450699105	1016.7017916529944
999.480450699105	1016.7017916529944
1009.480450699105	1016.7017916529944
1019.480450699105	1016.7017916529944
1029.480450699105	1016.7017916529944
1039.480450699105	1016.7017916529944
1049.480450699105	1016.7017916529944
1059.480450699105	1016.7017916529944
1069.480450699105	1016.7017916529944
1079.480450699105	1016.7017916529944
1089.480450699105	1016.7017916529944
1099.480450699105	1016.7017916529944
929.480450699105	1006.7017916529944
939.480450699105	1006.7017916529944
949.480450699105	1006.7017916529944
959.480450699105	1006.7017916529944
969.480450699105	1006.7017916529944
979.480450699105	1006.7017916529944
989.480450699105	1006.7017916529944
999.480450699105	1006.7017916529944
1009.480450699105	1006.7017916529944
1019.480450699105	1006.7017916529944
1029.480450699105	1006.7017916529944
1039.480450699105	1006.7017916529944
1049.480450699105	1006.7017916529944
1059.480450699105	1006.7017916529944
1069.480450699105	1006.7017916529944
1079.480450699105	1006.7017916529944
1089.480450699105	1006.7017916529944
1099.480450699105	1006.7017916529944
919.480450699105	996.7017916529944
929.480450699105	996.7017916529944
939.480450699105	996.7017916529944
949.480450699105	996.7017916529944
959.480450699105	996.7017916529944
969.480450699105	996.7017916529944
979.480450699105	996.7017916529944
989.480450699105	996.7017916529944
999.480450699105	996.7017916529944
1009.480450699105	996.7017916529944
1019.480450699105	996.7017916529944
1029.480450699105	996.7017916529944
1039.480450699105	996.7017916529944
1049.480450699105	996.7017916529944
1059.480450699105	996.7017916529944
1069.480450699105	996.7017916529944
1079.480450699105	996.7017916529944
1089.480450699105	996.7017916529944
1099.480450699105	996.7017916529944
1109.480450699105	996.7017916529944
1119.480450699105	996.7017916529944
919.480450699105	986.7017916529944
929.480450699105	986.7017916529944
939.480450699105	986.7017916529944
949.480450699105	986.7017916529944
959.480450699105	986.7017916529944
969.480450699105	986.7017916529944
979.480450699105	986.7017916529944
989.480450699105	986.7017916529944
999.480450699105	986.7017916529944
1009.480450699105	986.7017916529944
1019.480450699105	986.7017916529944
1029.480450699105	986.7017916529944
1039.480450699105	986.7017916529944
1049.480450699105	986.7017916529944
1059.480450699105	986.7017916529944
1069.480450699105	986.7017916529944
1079.480450699105	986.7017916529944
1089.480450699105	986.7017916529944
1099.480450699105	986.7017916529944
1109.480450699105	986.7017916529944
1119.480450699105	986.7017916529944
1129.480450699105	986.7017916529944
919.480450699105	976.7017916529944
929.480450699105	976.7017916529944
939.480450699105	976.7017916529944
949.480450699105	976.7017916529944
959.480450699105	976.7017916529944
969.480450699105	976.7017916529944
979.480450699105	976.7017916529944
989.480450699105	976.7017916529944
999.480450699105	976.7017916529944
1009.480450699105	976.7017916529944
1019.480450699105	976.7017916529944
1029.480450699105	976.7017916529944
1039.480450699105	976.7017916529944
1049.480450699105	976.7017916529944
1059.480450699105	976.7017916529944
1069.480450699105	976.7017916529944
1079.480450699105	976.7017916529944
1089.480450699105	976.7017916529944
1099.480450699105	976.7017916529944
1109.480450699105	976.7017916529944
1119.480450699105	976.7017916529944
1129.480450699105	976.7017916529944
1139.480450699105	976.7017916529944
1149.480450699105	976.7017916529944
909.480450699105	966.7017916529944
919.480450699105	966.7017916529944
929.480450699105	966.7017916529944
939.480450699105	966.7017916529944
949.480450699105	966.7017916529944
959.480450699105	966.7017916529944
969.480450699105	966.7017916529944
979.480450699105	966.7017916529944
989.480450699105	966.7017916529944
999.480450699105	966.7017916529944
1009.480450699105	966.7017916529944
1019.480450699105	966.7017916529944
1029.480450699105	966.7017916529944
1039.480450699105	966.7017916529944
1049.480450699105	966.7017916529944
1059.480450699105	966.7017916529944
1069.480450699105	966.7017916529944
1079.480450699105	966.7017916529944
1089.480450699105	966.7017916529944
1099.480450699105	966.7017916529944
1109.480450699105	966.7017916529944
1119.480450699105	966.7017916529944
1129.480450699105	966.7017916529944
1139.480450699105	966.7017916529944
1149.480450699105	966.7017916529944
1159.480450699105	966.7017916529944
1169.480450699105	966.7017916529944
889.480450699105	956.7017916529944
899.480450699105	956.7017916529944
909.480450699105	956.7017916529944
919.480450699105	956.7017916529944
929.480450699105	956.7017916529944
939.480450699105	956.7017916529944
949.480450699105	956.7017916529944
959.480450699105	956.7017916529944
969.480450699105	956.7017916529944
979.480450699105	956.7017916529944
989.480450699105	956.7017916529944
999.480450699105	956.7017916529944
1009.480450699105	956.7017916529944
1019.480450699105	956.7017916529944
1029.480450699105	956.7017916529944
1039.480450699105	956.7017916529944
1049.480450699105	956.7017916529944
1059.480450699105	956.7017916529944
1069.480450699105	956.7017916529944
1079.480450699105	956.7017916529944
1089.480450699105	956.7017916529944
1099.480450699105	956.7017916529944
1109.480450699105	956.7017916529944
1119.480450699105	956.7017916529944
1129.480450699105	956.7017916529944
1139.480450699105	956.7017916529944
1149.480450699105	956.7017916529944
1159.480450699105	956.7017916529944
1169.480450699105	956.7017916529944
1179.480450699105	956.7017916529944
879.480450699105	946.7017916529944
889.480450699105	946.7017916529944
899.480450699105	946.7017916529944
909.480450699105	946.7017916529944
919.480450699105	946.7017916529944
929.480450699105	946.7017916529944
939.480450699105	946.7017916529944
949.480450699105	946.7017916529944
959.480450699105	946.7017916529944
969.480450699105	946.7017916529944
979.480450699105	946.7017916529944
989.480450699105	946.7017916529944
999.480450699105	946.7017916529944
1009.480450699105	946.7017916529944
1019.480450699105	946.7017916529944
1029.480450699105	946.7017916529944
1039.480450699105	946.7017916529944
1049.480450699105	946.7017916529944
1059.480450699105	946.7017916529944
1069.480450699105	946.7017916529944
1079.480450699105	946.7017916529944
1089.480450699105	946.7017916529944
1099.480450699105	946.7017916529944
1109.480450699105	946.7017916529944
1119.480450699105	946.7017916529944
1129.480450699105	946.7017916529944
1139.480450699105	946.7017916529944
1149.480450699105	946.7017916529944
1159.480450699105	946.7017916529944
1169.480450699105	946.7017916529944
1179.480450699105	946.7017916529944
859.480450699105	936.7017916529944
869.480450699105	936.7017916529944
879.480450699105	936.7017916529944
889.480450699105	936.7017916529944
899.480450699105	936.7017916529944
909.480450699105	936.7017916529944
919.480450699105	936.7017916529944
929.480450699105	936.7017916529944
939.480450699105	936.7017916529944
949.480450699105	936.7017916529944
959.480450699105	936.7017916529944
969.480450699105	936.7017916529944
979.480450699105	936.7017916529944
989.480450699105	936.7017916529944
999.480450699105	936.7017916529944
1009.480450699105	936.7017916529944
1019.480450699105	936.7017916529944
1029.480450699105	936.7017916529944
1039.480450699105	936.7017916529944
1049.480450699105	936.7017916529944
1059.480450699105	936.7017916529944
1069.480450699105	936.7017916529944
1079.480450699105	936.7017916529944
1089.480450699105	936.7017916529944
1099.480450699105	936.7017916529944
1109.480450699105	936.7017916529944
1119.480450699105	936.7017916529944
1129.480450699105	936.7017916529944
1139.480450699105	936.7017916529944
1149.480450699105	936.7017916529944
1159.480450699105	936.7017916529944
1169.480450699105	936.7017916529944
1179.480450699105	936.7017916529944
1189.480450699105	936.7017916529944
859.480450699105	926.7017916529944
869.480450699105	926.7017916529944
879.480450699105	926.7017916529944
889.480450699105	926.7017916529944
899.480450699105	926.7017916529944
909.480450699105	926.7017916529944
919.480450699105	926.7017916529944
929.480450699105	926.7017916529944
939.480450699105	926.7017916529944
949.480450699105	926.7017916529944
959.480450699105	926.7017916529944
969.480450699105	926.7017916529944
979.480450699105	926.7017916529944
989.480450699105	926.7017916529944
999.480450699105	926.7017916529944
1009.480450699105	926.7017916529944
1019.480450699105	926.7017916529944
1029.480450699105	926.7017916529944
1039.480450699105	926.7017916529944
1049.480450699105	926.7017916529944
1059.480450699105	926.7017916529944
1069.480450699105	926.7017916529944
1079.480450699105	926.7017916529944
1089.480450699105	926.7017916529944
1099.480450699105	926.7017916529944
1109.480450699105	926.7017916529944
1119.480450699105	926.7017916529944
1129.480450699105	926.7017916529944
1139.480450699105	926.7017916529944
1149.480450699105	926.7017916529944
1159.480450699105	926.7017916529944
1169.480450699105	926.7017916529944
1179.480450699105	926.7017916529944
1189.480450699105	926.7017916529944
859.480450699105	916.7017916529944
869.480450699105	916.7017916529944
879.480450699105	916.7017916529944
889.480450699105	916.7017916529944
899.480450699105	916.7017916529944
909.480450699105	916.7017916529944
919.480450699105	916.7017916529944
929.480450699105	916.7017916529944
939.480450699105	916.7017916529944
949.480450699105	916.7017916529944
959.480450699105	916.7017916529944
969.480450699105	916.7017916529944
979.480450699105	916.7017916529944
989.480450699105	916.7017916529944
999.480450699105	916.7017916529944
1009.480450699105	916.7017916529944
1019.480450699105	916.7017916529944
1029.480450699105	916.7017916529944
1039.480450699105	916.7017916529944
1049.480450699105	916.7017916529944
1059.480450699105	916.7017916529944
1069.480450699105	916.7017916529944
1079.480450699105	916.7017916529944
1089.480450699105	916.7017916529944
1099.480450699105	916.7017916529944
1109.480450699105	916.7017916529944
1119.480450699105	916.7017916529944
1129.480450699105	916.7017916529944
1139.480450699105	916.7017916529944
1149.480450699105	916.7017916529944
1159.480450699105	916.7017916529944
1169.480450699105	916.7017916529944
1179.480450699105	916.7017916529944
1189.480450699105	916.7017916529944
859.480450699105	906.7017916529944
869.480450699105	906.7017916529944
879.480450699105	906.7017916529944
889.480450699105	906.7017916529944
899.480450699105	906.7017916529944
909.480450699105	906.7017916529944
919.480450699105	906.7017916529944
929.480450699105	906.7017916529944
939.480450699105	906.7017916529944
949.480450699105	906.7017916529944
959.480450699105	906.7017916529944
969.480450699105	906.7017916529944
979.480450699105	906.7017916529944
989.480450699105	906.7017916529944
999.480450699105	906.7017916529944
1009.480450699105	906.7017916529944
1019.480450699105	906.7017916529944
1029.480450699105	906.7017916529944
1039.480450699105	906.7017916529944
1049.480450699105	906.7017916529944
1059.480450699105	906.7017916529944
1069.480450699105	906.7017916529944
1079.480450699105	906.7017916529944
1089.480450699105	906.7017916529944
1099.480450699105	906.7017916529944
1109.480450699105	906.7017916529944
1119.480450699105	906.7017916529944
1129.480450699105	906.7017916529944
1139.480450699105	906.7017916529944
1149.480450699105	906.7017916529944
1159.480450699105	906.7017916529944
1169.480450699105	906.7017916529944
1179.480450699105	906.7017916529944
1189.480450699105	906.7017916529944
1199.480450699105	906.7017916529944
1209.480450699105	906.7017916529944
859.480450699105	896.7017916529944
869.480450699105	896.7017916529944
879.480450699105	896.7017916529944
889.480450699105	896.7017916529944
899.480450699105	896.7017916529944
909.480450699105	896.7017916529944
919.480450699105	896.7017916529944
929.480450699105	896.7017916529944
939.480450699105	896.7017916529944
949.480450699105	896.7017916529944
959.480450699105	896.7017916529944
969.480450699105	896.7017916529944
979.480450699105	896.7017916529944
989.480450699105	896.7017916529944
999.480450699105	896.7017916529944
1009.480450699105	896.7017916529944
1019.480450699105	896.7017916529944
1029.480450699105	896.7017916529944
1039.480450699105	896.7017916529944
1049.480450699105	896.7017916529944
1059.480450699105	896.7017916529944
1069.480450699105	896.7017916529944
1079.480450699105	896.7017916529944
1089.480450699105	896.7017916529944
1099.480450699105	896.7017916529944
1109.480450699105	896.7017916529944
1119.480450699105	896.7017916529944
1129.480450699105	896.7017916529944
1139.480450699105	896.7017916529944
1149.480450699105	896.7017916529944
1159.480450699105	896.7017916529944
1169.480450699105	896.7017916529944
1179.480450699105	896.7017916529944
1189.480450699105	896.7017916529944
1199.480450699105	896.7017916529944
1209.480450699105	896.7017916529944
859.480450699105	886.7017916529944
869.480450699105	886.7017916529944
879.480450699105	886.7017916529944
889.480450699105	886.7017916529944
899.480450699105	886.7017916529944
909.480450699105	886.7017916529944
919.480450699105	886.7017916529944
929.480450699105	886.7017916529944
939.480450699105	886.7017916529944
949.480450699105	886.7017916529944
959.480450699105	886.7017916529944
969.480450699105	886.7017916529944
979.480450699105	886.7017916529944
989.480450699105	886.7017916529944
999.480450699105	886.7017916529944
1009.480450699105	886.7017916529944
1019.480450699105	886.7017916529944
1029.480450699105	886.7017916529944
1039.480450699105	886.7017916529944
1049.480450699105	886.7017916529944
1059.480450699105	886.7017916529944
1069.480450699105	886.7017916529944
1079.480450699105	886.7017916529944
1089.480450699105	886.7017916529944
1099.480450699105	886.7017916529944
1109.480450699105	886.7017916529944
1119.480450699105	886.7017916529944
1129.480450699105	886.7017916529944
1139.480450699105	886.7017916529944
1149.480450699105	886.7017916529944
1159.480450699105	886.7017916529944
1169.480450699105	886.7017916529944
1179.480450699105	886.7017916529944
1189.480450699105	886.7017916529944
1199.480450699105	886.7017916529944
1209.480450699105	886.7017916529944
1219.480450699105	886.7017916529944
849.480450699105	876.7017916529944
859.480450699105	876.7017916529944
869.480450699105	876.7017916529944
879.480450699105	876.7017916529944
889.480450699105	876.7017916529944
899.480450699105	876.7017916529944
909.480450699105	876.7017916529944
919.480450699105	876.7017916529944
929.480450699105	876.7017916529944
939.480450699105	876.7017916529944
949.480450699105	876.7017916529944
959.480450699105	876.7017916529944
969.480450699105	876.7017916529944
979.480450699105	876.7017916529944
989.480450699105	876.7017916529944
999.480450699105	876.7017916529944
1009.480450699105	876.7017916529944
1019.480450699105	876.7017916529944
1029.480450699105	876.7017916529944
1039.480450699105	876.7017916529944
1049.480450699105	876.7017916529944
1059.480450699105	876.7017916529944
1069.480450699105	876.7017916529944
1079.480450699105	876.7017916529944
1089.480450699105	876.7017916529944
1099.480450699105	876.7017916529944
1109.480450699105	876.7017916529944
1119.480450699105	876.7017916529944
1129.480450699105	876.7017916529944
1139.480450699105	876.7017916529944
1149.480450699105	876.7017916529944
1159.480450699105	876.7017916529944
1169.480450699105	876.7017916529944
1179.480450699105	876.7017916529944
1189.480450699105	876.7017916529944
1199.480450699105	876.7017916529944
1209.480450699105	876.7017916529944
1219.480450699105	876.7017916529944
839.480450699105	866.7017916529944
849.480450699105	866.7017916529944
859.480450699105	866.7017916529944
869.480450699105	866.7017916529944
879.480450699105	866.7017916529944
889.480450699105	866.7017916529944
899.480450699105	866.7017916529944
909.480450699105	866.7017916529944
919.480450699105	866.7017916529944
929.480450699105	866.7017916529944
939.480450699105	866.7017916529944
949.480450699105	866.7017916529944
959.480450699105	866.7017916529944
969.480450699105	866.7017916529944
979.480450699105	866.7017916529944
989.480450699105	866.7017916529944
999.480450699105	866.7017916529944
1009.480450699105	866.7017916529944
1019.480450699105	866.7017916529944
1029.480450699105	866.7017916529944
1039.480450699105	866.7017916529944
1049.480450699105	866.7017916529944
1059.480450699105	866.7017916529944
1069.480450699105	866.7017916529944
1079.480450699105	866.7017916529944
1089.480450699105	866.7017916529944
1099.480450699105	866.7017916529944
1109.480450699105	866.7017916529944
1119.480450699105	866.7017916529944
1129.480450699105	866.7017916529944
1139.480450699105	866.7017916529944
1149.480450699105	866.7017916529944
1159.480450699105	866.7017916529944
1169.480450699105	866.7017916529944
1179.480450699105	866.7017916529944
1189.480450699105	866.7017916529944
1199.480450699105	866.7017916529944
1209.480450699105	866.7017916529944
1219.480450699105	866.7017916529944
1229.480450699105	866.7017916529944
839.480450699105	856.7017916529944
849.480450699105	856.7017916529944
859.480450699105	856.7017916529944
869.480450699105	856.7017916529944
879.480450699105	856.7017916529944
889.480450699105	856.7017916529944
899.480450699105	856.7017916529944
909.480450699105	856.7017916529944
919.480450699105	856.7017916529944
929.480450699105	856.7017916529944
939.480450699105	856.7017916529944
949.480450699105	856.7017916529944
959.480450699105	856.7017916529944
969.480450699105	856.7017916529944
979.480450699105	856.7017916529944
989.480450699105	856.7017916529944
999.480450699105	856.7017916529944
1009.480450699105	856.7017916529944
1019.480450699105	856.7017916529944
1029.480450699105	856.7017916529944
1039.480450699105	856.7017916529944
1049.480450699105	856.7017916529944
1059.480450699105	856.7017916529944
1069.480450699105	856.7017916529944
1079.480450699105	856.7017916529944
1089.480450699105	856.7017916529944
1099.480450699105	856.7017916529944
1109.480450699105	856.7017916529944
1119.480450699105	856.7017916529944
1129.480450699105	856.7017916529944
1139.480450699105	856.7017916529944
1149.480450699105	856.7017916529944
1159.480450699105	856.7017916529944
1169.480450699105	856.7017916529944
1179.480450699105	856.7017916529944
1189.480450699105	856.7017916529944
1199.480450699105	856.7017916529944
1209.480450699105	856.7017916529944
1219.480450699105	856.7017916529944
1229.480450699105	856.7017916529944
839.480450699105	846.7017916529944
849.480450699105	846.7017916529944
859.480450699105	846.7017916529944
869.480450699105	846.7017916529944
879.480450699105	846.7017916529944
889.480450699105	846.7017916529944
899.480450699105	846.7017916529944
909.480450699105	846.7017916529944
919.480450699105	846.7017916529944
929.480450699105	846.7017916529944
939.480450699105	846.7017916529944
949.480450699105	846.7017916529944
959.480450699105	846.7017916529944
969.480450699105	846.7017916529944
979.480450699105	846.7017916529944
989.480450699105	846.7017916529944
999.480450699105	846.7017916529944
1009.480450699105	846.7017916529944
1019.480450699105	846.7017916529944
1029.480450699105	846.7017916529944
1039.480450699105	846.7017916529944
1049.480450699105	846.7017916529944
1059.480450699105	846.7017916529944
1069.480450699105	846.7017916529944
1079.480450699105	846.7017916529944
1089.480450699105	846.7017916529944
1099.480450699105	846.7017916529944
1109.480450699105	846.7017916529944
1119.480450699105	846.7017916529944
1129.480450699105	846.7017916529944
1139.480450699105	846.7017916529944
1149.480450699105	846.7017916529944
1159.480450699105	846.7017916529944
1169.480450699105	846.7017916529944
1179.480450699105	846.7017916529944
1189.480450699105	846.7017916529944
1199.480450699105	846.7017916529944
1209.480450699105	846.7017916529944
1219.480450699105	846.7017916529944
1229.480450699105	846.7017916529944
829.480450699105	836.7017916529944
839.480450699105	836.7017916529944
849.480450699105	836.7017916529944
859.480450699105	836.7017916529944
869.480450699105	836.7017916529944
879.480450699105	836.7017916529944
889.480450699105	836.7017916529944
899.480450699105	836.7017916529944
909.480450699105	836.7017916529944
919.480450699105	836.7017916529944
929.480450699105	836.7017916529944
939.480450699105	836.7017916529944
949.480450699105	836.7017916529944
959.480450699105	836.7017916529944
969.480450699105	836.7017916529944
979.480450699105	836.7017916529944
989.480450699105	836.7017916529944
999.480450699105	836.7017916529944
1009.480450699105	836.7017916529944
1019.480450699105	836.7017916529944
1029.480450699105	836.7017916529944
1039.480450699105	836.7017916529944
1049.480450699105	836.7017916529944
1059.480450699105	836.7017916529944
1069.480450699105	836.7017916529944
1079.480450699105	836.7017916529944
1089.480450699105	836.7017916529944
1099.480450699105	836.7017916529944
1109.480450699105	836.7017916529944
1119.480450699105	836.7017916529944
1129.480450699105	836.7017916529944
1139.480450699105	836.7017916529944
1149.480450699105	836.7017916529944
1159.480450699105	836.7017916529944
1169.480450699105	836.7017916529944
1179.480450699105	836.7017916529944
1189.480450699105	836.7017916529944
1199.480450699105	836.7017916529944
1209.480450699105	836.7017916529944
1219.480450699105	836.7017916529944
1229.480450699105	836.7017916529944
819.480450699105	826.7017916529944
829.480450699105	826.7017916529944
839.480450699105	826.7017916529944
849.480450699105	826.7017916529944
859.480450699105	826.7017916529944
869.480450699105	826.7017916529944
879.480450699105	826.7017916529944
889.480450699105	826.7017916529944
899.480450699105	826.7017916529944
909.480450699105	826.7017916529944
919.480450699105	826.7017916529944
929.480450699105	826.7017916529944
939.480450699105	826.7017916529944
949.480450699105	826.7017916529944
959.480450699105	826.7017916529944
969.480450699105	826.7017916529944
979.480450699105	826.7017916529944
989.480450699105	826.7017916529944
999.480450699105	826.7017916529944
1009.480450699105	826.7017916529944
1019.480450699105	826.7017916529944
1029.480450699105	826.7017916529944
1039.480450699105	826.7017916529944
1049.480450699105	826.7017916529944
1059.480450699105	826.7017916529944
1069.480450699105	826.7017916529944
1079.480450699105	826.7017916529944
1089.480450699105	826.7017916529944
1099.480450699105	826.7017916529944
1109.480450699105	826.7017916529944
1119.480450699105	826.7017916529944
1129.480450699105	826.7017916529944
1139.480450699105	826.7017916529944
1149.480450699105	826.7017916529944
1159.480450699105	826.7017916529944
1169.480450699105	826.7017916529944
1179.480450699105	826.7017916529944
1189.480450699105	826.7017916529944
1199.480450699105	826.7017916529944
1209.480450699105	826.7017916529944
1219.480450699105	826.7017916529944
809.480450699105	816.7017916529944
819.480450699105	816.7017916529944
829.480450699105	816.7017916529944
839.480450699105	816.7017916529944
849.480450699105	816.7017916529944
859.480450699105	816.7017916529944
869.480450699105	816.7017916529944
879.480450699105	816.7017916529944
889.480450699105	816.7017916529944
899.480450699105	816.7017916529944
909.480450699105	816.7017916529944
919.480450699105	816.7017916529944
929.480450699105	816.7017916529944
939.480450699105	816.7017916529944
949.480450699105	816.7017916529944
959.480450699105	816.7017916529944
969.480450699105	816.7017916529944
979.480450699105	816.7017916529944
989.480450699105	816.7017916529944
999.480450699105	816.7017916529944
1009.480450699105	816.7017916529944
1019.480450699105	816.7017916529944
1029.480450699105	816.7017916529944
1039.480450699105	816.7017916529944
1049.480450699105	816.7017916529944
1059.480450699105	816.7017916529944
1069.480450699105	816.7017916529944
1079.480450699105	816.7017916529944
1089.480450699105	816.7017916529944
1099.480450699105	816.7017916529944
1109.480450699105	816.7017916529944
1119.480450699105	816.7017916529944
1129.480450699105	816.7017916529944
1139.480450699105	816.7017916529944
1149.480450699105	816.7017916529944
1159.480450699105	816.7017916529944
1169.480450699105	816.7017916529944
1179.480450699105	816.7017916529944
1189.480450699105	816.7017916529944
1199.480450699105	816.7017916529944
1209.480450699105	816.7017916529944
809.480450699105	806.7017916529944
819.480450699105	806.7017916529944
829.480450699105	806.7017916529944
839.480450699105	806.7017916529944
849.480450699105	806.7017916529944
859.480450699105	806.7017916529944
869.480450699105	806.7017916529944
879.480450699105	806.7017916529944
889.480450699105	806.7017916529944
899.480450699105	806.7017916529944
909.480450699105	806.7017916529944
919.480450699105	806.7017916529944
929.480450699105	806.7017916529944
939.480450699105	806.7017916529944
949.480450699105	806.7017916529944
959.480450699105	806.7017916529944
969.480450699105	806.7017916529944
979.480450699105	806.7017916529944
989.480450699105	806.7017916529944
999.480450699105	806.7017916529944
1009.480450699105	806.7017916529944
1019.480450699105	806.7017916529944
1029.480450699105	806.7017916529944
1039.480450699105	806.7017916529944
1049.480450699105	806.7017916529944
1059.480450699105	806.7017916529944
1069.480450699105	806.7017916529944
1079.480450699105	806.7017916529944
1089.480450699105	806.7017916529944
1099.480450699105	806.7017916529944
1109.480450699105	806.7017916529944
1119.480450699105	806.7017916529944
1129.480450699105	806.7017916529944
1139.480450699105	806.7017916529944
1149.480450699105	806.7017916529944
1159.480450699105	806.7017916529944
1169.480450699105	806.7017916529944
1179.480450699105	806.7017916529944
1189.480450699105	806.7017916529944
1199.480450699105	806.7017916529944
679.480450699105	796.7017916529944
809.480450699105	796.7017916529944
819.480450699105	796.7017916529944
829.480450699105	796.7017916529944
839.480450699105	796.7017916529944
849.480450699105	796.7017916529944
859.480450699105	796.7017916529944
869.480450699105	796.7017916529944
879.480450699105	796.7017916529944
889.480450699105	796.7017916529944
899.480450699105	796.7017916529944
909.480450699105	796.7017916529944
919.480450699105	796.7017916529944
929.480450699105	796.7017916529944
939.480450699105	796.7017916529944
949.480450699105	796.7017916529944
959.480450699105	796.7017916529944
969.480450699105	796.7017916529944
979.480450699105	796.7017916529944
989.480450699105	796.7017916529944
999.480450699105	796.7017916529944
1009.480450699105	796.7017916529944
1019.480450699105	796.7017916529944
1029.480450699105	796.7017916529944
1039.480450699105	796.7017916529944
1049.480450699105	796.7017916529944
1059.480450699105	796.7017916529944
1069.480450699105	796.7017916529944
1079.480450699105	796.7017916529944
1089.480450699105	796.7017916529944
1099.480450699105	796.7017916529944
1109.480450699105	796.7017916529944
1119.480450699105	796.7017916529944
1129.480450699105	796.7017916529944
1139.480450699105	796.7017916529944
1149.480450699105	796.7017916529944
1159.480450699105	796.7017916529944
1169.480450699105	796.7017916529944
1179.480450699105	796.7017916529944
1189.480450699105	796.7017916529944
669.480450699105	786.7017916529944
679.480450699105	786.7017916529944
689.480450699105	786.7017916529944
799.480450699105	786.7017916529944
809.480450699105	786.7017916529944
819.480450699105	786.7017916529944
829.480450699105	786.7017916529944
839.480450699105	786.7017916529944
849.480450699105	786.7017916529944
859.480450699105	786.7017916529944
869.480450699105	786.7017916529944
879.480450699105	786.7017916529944
889.480450699105	786.7017916529944
899.480450699105	786.7017916529944
909.480450699105	786.7017916529944
919.480450699105	786.7017916529944
929.480450699105	786.7017916529944
939.480450699105	786.7017916529944
949.480450699105	786.7017916529944
959.480450699105	786.7017916529944
969.480450699105	786.7017916529944
979.480450699105	786.7017916529944
989.480450699105	786.7017916529944
999.480450699105	786.7017916529944
1009.480450699105	786.7017916529944
1019.480450699105	786.7017916529944
1029.480450699105	786.7017916529944
1039.480450699105	786.7017916529944
1049.480450699105	786.7017916529944
1059.480450699105	786.7017916529944
1069.480450699105	786.7017916529944
1079.480450699105	786.7017916529944
1089.480450699105	786.7017916529944
1099.480450699105	786.7017916529944
1109.480450699105	786.7017916529944
1119.480450699105	786.7017916529944
1129.480450699105	786.7017916529944
1139.480450699105	786.7017916529944
1149.480450699105	786.7017916529944
1159.480450699105	786.7017916529944
1169.480450699105	786.7017916529944
1179.480450699105	786.7017916529944
1189.480450699105	786.7017916529944
619.480450699105	776.7017916529944
629.480450699105	776.7017916529944
669.480450699105	776.7017916529944
679.480450699105	776.7017916529944
689.480450699105	776.7017916529944
699.480450699105	776.7017916529944
789.480450699105	776.7017916529944
799.480450699105	776.7017916529944
809.480450699105	776.7017916529944
819.480450699105	776.7017916529944
829.480450699105	776.7017916529944
839.480450699105	776.7017916529944
849.480450699105	776.7017916529944
859.480450699105	776.7017916529944
869.480450699105	776.7017916529944
879.480450699105	776.7017916529944
889.480450699105	776.7017916529944
899.480450699105	776.7017916529944
909.480450699105	776.7017916529944
919.480450699105	776.7017916529944
929.480450699105	776.7017916529944
939.480450699105	776.7017916529944
949.480450699105	776.7017916529944
959.480450699105	776.7017916529944
969.480450699105	776.7017916529944
979.480450699105	776.7017916529944
989.480450699105	776.7017916529944
999.480450699105	776.7017916529944
1009.480450699105	776.7017916529944
1019.480450699105	776.7017916529944
1029.480450699105	776.7017916529944
1039.480450699105	776.7017916529944
1049.480450699105	776.7017916529944
1059.480450699105	776.7017916529944
1069.480450699105	776.7017916529944
1079.480450699105	776.7017916529944
1089.480450699105	776.7017916529944
1099.480450699105	776.7017916529944
1109.480450699105	776.7017916529944
1119.480450699105	776.7017916529944
1129.480450699105	776.7017916529944
1139.480450699105	776.7017916529944
1149.480450699105	776.7017916529944
1159.480450699105	776.7017916529944
1169.480450699105	776.7017916529944
1179.480450699105	776.7017916529944
1189.480450699105	776.7017916529944
609.480450699105	766.7017916529944
619.480450699105	766.7017916529944
629.480450699105	766.7017916529944
639.480450699105	766.7017916529944
649.480450699105	766.7017916529944
659.480450699105	766.7017916529944
669.480450699105	766.7017916529944
679.480450699105	766.7017916529944
689.480450699105	766.7017916529944
699.480450699105	766.7017916529944
709.480450699105	766.7017916529944
789.480450699105	766.7017916529944
799.480450699105	766.7017916529944
809.480450699105	766.7017916529944
819.480450699105	766.7017916529944
829.480450699105	766.7017916529944
839.480450699105	766.7017916529944
849.480450699105	766.7017916529944
859.480450699105	766.7017916529944
869.480450699105	766.7017916529944
879.480450699105	766.7017916529944
889.480450699105	766.7017916529944
899.480450699105	766.7017916529944
909.480450699105	766.7017916529944
919.480450699105	766.7017916529944
929.480450699105	766.7017916529944
939.480450699105	766.7017916529944
949.480450699105	766.7017916529944
959.480450699105	766.7017916529944
969.480450699105	766.7017916529944
979.480450699105	766.7017916529944
989.480450699105	766.7017916529944
999.480450699105	766.7017916529944
1009.480450699105	766.7017916529944
1019.480450699105	766.7017916529944
1029.480450699105	766.7017916529944
1039.480450699105	766.7017916529944
1049.480450699105	766.7017916529944
1059.480450699105	766.7017916529944
1069.480450699105	766.7017916529944
1079.480450699105	766.7017916529944
1089.480450699105	766.7017916529944
1099.480450699105	766.7017916529944
1109.480450699105	766.7017916529944
1119.480450699105	766.7017916529944
1129.480450699105	766.7017916529944
1139.480450699105	766.7017916529944
1149.480450699105	766.7017916529944
1159.480450699105	766.7017916529944
1169.480450699105	766.7017916529944
1179.480450699105	766.7017916529944
589.480450699105	756.7017916529944
599.480450699105	756.7017916529944
609.480450699105	756.7017916529944
619.480450699105	756.7017916529944
629.480450699105	756.7017916529944
639.480450699105	756.7017916529944
649.480450699105	756.7017916529944
659.480450699105	756.7017916529944
669.480450699105	756.7017916529944
679.480450699105	756.7017916529944
689.480450699105	756.7017916529944
699.480450699105	756.7017916529944
709.480450699105	756.7017916529944
789.480450699105	756.7017916529944
799.480450699105	756.7017916529944
809.480450699105	756.7017916529944
819.480450699105	756.7017916529944
829.480450699105	756.7017916529944
839.480450699105	756.7017916529944
849.480450699105	756.7017916529944
859.480450699105	756.7017916529944
869.480450699105	756.7017916529944
879.480450699105	756.7017916529944
889.480450699105	756.7017916529944
899.480450699105	756.7017916529944
909.480450699105	756.7017916529944
919.480450699105	756.7017916529944
929.480450699105	756.7017916529944
939.480450699105	756.7017916529944
949.480450699105	756.7017916529944
959.480450699105	756.7017916529944
969.480450699105	756.7017916529944
979.480450699105	756.7017916529944
989.480450699105	756.7017916529944
999.480450699105	756.7017916529944
1009.480450699105	756.7017916529944
1019.480450699105	756.7017916529944
1029.480450699105	756.7017916529944
1039.480450699105	756.7017916529944
1049.480450699105	756.7017916529944
1059.480450699105	756.7017916529944
1069.480450699105	756.7017916529944
1079.480450699105	756.7017916529944
1089.480450699105	756.7017916529944
1099.480450699105	756.7017916529944
1109.480450699105	756.7017916529944
1119.480450699105	756.7017916529944
1129.480450699105	756.7017916529944
1139.480450699105	756.7017916529944
1149.480450699105	756.7017916529944
1159.480450699105	756.7017916529944
1169.480450699105	756.7017916529944
1179.480450699105	756.7017916529944
579.480450699105	746.7017916529944
589.480450699105	746.7017916529944
599.480450699105	746.7017916529944
609.480450699105	746.7017916529944
619.480450699105	746.7017916529944
629.480450699105	746.7017916529944
639.480450699105	746.7017916529944
649.480450699105	746.7017916529944
659.480450699105	746.7017916529944
669.480450699105	746.7017916529944
679.480450699105	746.7017916529944
689.480450699105	746.7017916529944
699.480450699105	746.7017916529944
709.480450699105	746.7017916529944
719.480450699105	746.7017916529944
729.480450699105	746.7017916529944
779.480450699105	746.7017916529944
789.480450699105	746.7017916529944
799.480450699105	746.7017916529944
809.480450699105	746.7017916529944
819.480450699105	746.7017916529944
829.480450699105	746.7017916529944
839.480450699105	746.7017916529944
849.480450699105	746.7017916529944
859.480450699105	746.7017916529944
869.480450699105	746.7017916529944
879.480450699105	746.7017916529944
889.480450699105	746.7017916529944
899.480450699105	746.7017916529944
909.480450699105	746.7017916529944
919.480450699105	746.7017916529944
929.480450699105	746.7017916529944
939.480450699105	746.7017916529944
949.480450699105	746.7017916529944
959.480450699105	746.7017916529944
969.480450699105	746.7017916529944
979.480450699105	746.7017916529944
989.480450699105	746.7017916529944
999.480450699105	746.7017916529944
1009.480450699105	746.7017916529944
1019.480450699105	746.7017916529944
1029.480450699105	746.7017916529944
1039.480450699105	746.7017916529944
1049.480450699105	746.7017916529944
1059.480450699105	746.7017916529944
1069.480450699105	746.7017916529944
1079.480450699105	746.7017916529944
1089.480450699105	746.7017916529944
1099.480450699105	746.7017916529944
1109.480450699105	746.7017916529944
1119.480450699105	746.7017916529944
1129.480450699105	746.7017916529944
1139.480450699105	746.7017916529944
1149.480450699105	746.7017916529944
1159.480450699105	746.7017916529944
1169.480450699105	746.7017916529944
579.480450699105	736.7017916529944
589.480450699105	736.7017916529944
599.480450699105	736.7017916529944
609.480450699105	736.7017916529944
619.480450699105	736.7017916529944
629.480450699105	736.7017916529944
639.480450699105	736.7017916529944
649.480450699105	736.7017916529944
659.480450699105	736.7017916529944
669.480450699105	736.7017916529944
679.480450699105	736.7017916529944
689.480450699105	736.7017916529944
699.480450699105	736.7017916529944
709.480450699105	736.7017916529944
719.480450699105	736.7017916529944
729.480450699105	736.7017916529944
769.480450699105	736.7017916529944
779.480450699105	736.7017916529944
789.480450699105	736.7017916529944
799.480450699105	736.7017916529944
809.480450699105	736.7017916529944
819.480450699105	736.7017916529944
829.480450699105	736.7017916529944
839.480450699105	736.7017916529944
849.480450699105	736.7017916529944
859.480450699105	736.7017916529944
869.480450699105	736.7017916529944
879.480450699105	736.7017916529944
889.480450699105	736.7017916529944
899.480450699105	736.7017916529944
909.480450699105	736.7017916529944
919.480450699105	736.7017916529944
929.480450699105	736.7017916529944
939.480450699105	736.7017916529944
949.480450699105	736.7017916529944
959.480450699105	736.7017916529944
969.480450699105	736.7017916529944
979.480450699105	736.7017916529944
989.480450699105	736.7017916529944
999.480450699105	736.7017916529944
1009.480450699105	736.7017916529944
1019.480450699105	736.7017916529944
1029.480450699105	736.7017916529944
1039.480450699105	736.7017916529944
1049.480450699105	736.7017916529944
1059.480450699105	736.7017916529944
1069.480450699105	736.7017916529944
1079.480450699105	736.7017916529944
1089.480450699105	736.7017916529944
1099.480450699105	736.7017916529944
1109.480450699105	736.7017916529944
1119.480450699105	736.7017916529944
1129.480450699105	736.7017916529944
1139.480450699105	736.7017916529944
1149.480450699105	736.7017916529944
1159.480450699105	736.7017916529944
569.480450699105	726.7017916529944
579.480450699105	726.7017916529944
589.480450699105	726.7017916529944
599.480450699105	726.7017916529944
609.480450699105	726.7017916529944
619.480450699105	726.7017916529944
629.480450699105	726.7017916529944
639.480450699105	726.7017916529944
649.480450699105	726.7017916529944
659.480450699105	726.7017916529944
669.480450699105	726.7017916529944
679.480450699105	726.7017916529944
689.480450699105	726.7017916529944
699.480450699105	726.7017916529944
709.480450699105	726.7017916529944
719.480450699105	726.7017916529944
729.480450699105	726.7017916529944
739.480450699105	726.7017916529944
749.480450699105	726.7017916529944
759.480450699105	726.7017916529944
769.480450699105	726.7017916529944
779.480450699105	726.7017916529944
789.480450699105	726.7017916529944
799.480450699105	726.7017916529944
809.480450699105	726.7017916529944
819.480450699105	726.7017916529944
829.480450699105	726.7017916529944
839.480450699105	726.7017916529944
849.480450699105	726.7017916529944
859.480450699105	726.7017916529944
869.480450699105	726.7017916529944
879.480450699105	726.7017916529944
889.480450699105	726.7017916529944
899.480450699105	726.7017916529944
909.480450699105	726.7017916529944
919.480450699105	726.7017916529944
929.480450699105	726.7017916529944
939.480450699105	726.7017916529944
949.480450699105	726.7017916529944
959.480450699105	726.7017916529944
969.480450699105	726.7017916529944
979.480450699105	726.7017916529944
989.480450699105	726.7017916529944
999.480450699105	726.7017916529944
1009.480450699105	726.7017916529944
1019.480450699105	726.7017916529944
1029.480450699105	726.7017916529944
1039.480450699105	726.7017916529944
1049.480450699105	726.7017916529944
1059.480450699105	726.7017916529944
1069.480450699105	726.7017916529944
1079.480450699105	726.7017916529944
1089.480450699105	726.7017916529944
1099.480450699105	726.7017916529944
1109.480450699105	726.7017916529944
1119.480450699105	726.7017916529944
1129.480450699105	726.7017916529944
1139.480450699105	726.7017916529944
1149.480450699105	726.7017916529944
1159.480450699105	726.7017916529944
549.480450699105	716.7017916529944
559.480450699105	716.7017916529944
569.480450699105	716.7017916529944
579.480450699105	716.7017916529944
589.480450699105	716.7017916529944
599.480450699105	716.7017916529944
609.480450699105	716.7017916529944
619.480450699105	716.7017916529944
629.480450699105	716.7017916529944
639.480450699105	716.7017916529944
649.480450699105	716.7017916529944
659.480450699105	716.7017916529944
669.480450699105	716.7017916529944
679.480450699105	716.7017916529944
689.480450699105	716.7017916529944
699.480450699105	716.7017916529944
709.480450699105	716.7017916529944
719.480450699105	716.7017916529944
729.480450699105	716.7017916529944
739.480450699105	716.7017916529944
749.480450699105	716.7017916529944
759.480450699105	716.7017916529944
769.480450699105	716.7017916529944
779.480450699105	716.7017916529944
789.480450699105	716.7017916529944
799.480450699105	716.7017916529944
809.480450699105	716.7017916529944
819.480450699105	716.7017916529944
829.480450699105	716.7017916529944
839.480450699105	716.7017916529944
849.480450699105	716.7017916529944
859.480450699105	716.7017916529944
869.480450699105	716.7017916529944
879.480450699105	716.7017916529944
889.480450699105	716.7017916529944
899.480450699105	716.7017916529944
909.480450699105	716.7017916529944
919.480450699105	716.7017916529944
929.480450699105	716.7017916529944
939.480450699105	716.7017916529944
949.480450699105	716.7017916529944
959.480450699105	716.7017916529944
969.480450699105	716.7017916529944
979.480450699105	716.7017916529944
989.480450699105	716.7017916529944
999.480450699105	716.7017916529944
1009.480450699105	716.7017916529944
1019.480450699105	716.7017916529944
1029.480450699105	716.7017916529944
1039.480450699105	716.7017916529944
1049.480450699105	716.7017916529944
1059.480450699105	716.7017916529944
1069.480450699105	716.7017916529944
1079.480450699105	716.7017916529944
1089.480450699105	716.7017916529944
1099.480450699105	716.7017916529944
1109.480450699105	716.7017916529944
1119.480450699105	716.7017916529944
1129.480450699105	716.7017916529944
1139.480450699105	716.7017916529944
1149.480450699105	716.7017916529944
539.480450699105	706.7017916529944
549.480450699105	706.7017916529944
559.480450699105	706.7017916529944
569.480450699105	706.7017916529944
579.480450699105	706.7017916529944
589.480450699105	706.7017916529944
599.480450699105	706.7017916529944
609.480450699105	706.7017916529944
619.480450699105	706.7017916529944
629.480450699105	706.7017916529944
639.480450699105	706.7017916529944
649.480450699105	706.7017916529944
659.480450699105	706.7017916529944
669.480450699105	706.7017916529944
679.480450699105	706.7017916529944
689.480450699105	706.7017916529944
699.480450699105	706.7017916529944
709.480450699105	706.7017916529944
719.480450699105	706.7017916529944
729.480450699105	706.7017916529944
739.480450699105	706.7017916529944
749.480450699105	706.7017916529944
759.480450699105	706.7017916529944
769.480450699105	706.7017916529944
779.480450699105	706.7017916529944
789.480450699105	706.7017916529944
799.480450699105	706.7017916529944
809.480450699105	706.7017916529944
819.480450699105	706.7017916529944
829.480450699105	706.7017916529944
839.480450699105	706.7017916529944
849.480450699105	706.7017916529944
859.480450699105	706.7017916529944
869.480450699105	706.7017916529944
879.480450699105	706.7017916529944
889.480450699105	706.7017916529944
899.480450699105	706.7017916529944
909.480450699105	706.7017916529944
919.480450699105	706.7017916529944
929.480450699105	706.7017916529944
939.480450699105	706.7017916529944
949.480450699105	706.7017916529944
959.480450699105	706.7017916529944
969.480450699105	706.7017916529944
979.480450699105	706.7017916529944
989.480450699105	706.7017916529944
999.480450699105	706.7017916529944
1009.480450699105	706.7017916529944
1019.480450699105	706.7017916529944
1029.480450699105	706.7017916529944
1039.480450699105	706.7017916529944
1049.480450699105	706.7017916529944
1059.480450699105	706.7017916529944
1069.480450699105	706.7017916529944
1079.480450699105	706.7017916529944
1089.480450699105	706.7017916529944
1099.480450699105	706.7017916529944
1109.480450699105	706.7017916529944
1119.480450699105	706.7017916529944
1129.480450699105	706.7017916529944
1139.480450699105	706.7017916529944
1149.480450699105	706.7017916529944
529.480450699105	696.7017916529944
539.480450699105	696.7017916529944
549.480450699105	696.7017916529944
559.480450699105	696.7017916529944
569.480450699105	696.7017916529944
579.480450699105	696.7017916529944
589.480450699105	696.7017916529944
599.480450699105	696.7017916529944
609.480450699105	696.7017916529944
619.480450699105	696.7017916529944
629.480450699105	696.7017916529944
639.480450699105	696.7017916529944
649.480450699105	696.7017916529944
659.480450699105	696.7017916529944
669.480450699105	696.7017916529944
679.480450699105	696.7017916529944
689.480450699105	696.7017916529944
699.480450699105	696.7017916529944
709.480450699105	696.7017916529944
719.480450699105	696.7017916529944
729.480450699105	696.7017916529944
739.480450699105	696.7017916529944
749.480450699105	696.7017916529944
759.480450699105	696.7017916529944
769.480450699105	696.7017916529944
779.480450699105	696.7017916529944
789.480450699105	696.7017916529944
799.480450699105	696.7017916529944
809.480450699105	696.7017916529944
819.480450699105	696.7017916529944
829.480450699105	696.7017916529944
839.480450699105	696.7017916529944
849.480450699105	696.7017916529944
859.480450699105	696.7017916529944
869.480450699105	696.7017916529944
879.480450699105	696.7017916529944
889.480450699105	696.7017916529944
899.480450699105	696.7017916529944
909.480450699105	696.7017916529944
919.480450699105	696.7017916529944
929.480450699105	696.7017916529944
939.480450699105	696.7017916529944
949.480450699105	696.7017916529944
959.480450699105	696.7017916529944
969.480450699105	696.7017916529944
979.480450699105	696.7017916529944
989.480450699105	696.7017916529944
999.480450699105	696.7017916529944
1009.480450699105	696.7017916529944
1019.480450699105	696.7017916529944
1029.480450699105	696.7017916529944
1039.480450699105	696.7017916529944
1049.480450699105	696.7017916529944
1059.480450699105	696.7017916529944
1069.480450699105	696.7017916529944
1079.480450699105	696.7017916529944
1089.480450699105	696.7017916529944
1099.480450699105	696.7017916529944
1109.480450699105	696.7017916529944
1119.480450699105	696.7017916529944
1129.480450699105	696.7017916529944
1139.480450699105	696.7017916529944
519.480450699105	686.7017916529944
529.480450699105	686.7017916529944
539.480450699105	686.7017916529944
549.480450699105	686.7017916529944
559.480450699105	686.7017916529944
569.480450699105	686.7017916529944
579.480450699105	686.7017916529944
589.480450699105	686.7017916529944
599.480450699105	686.7017916529944
609.480450699105	686.7017916529944
619.480450699105	686.7017916529944
629.480450699105	686.7017916529944
639.480450699105	686.7017916529944
649.480450699105	686.7017916529944
659.480450699105	686.7017916529944
669.480450699105	686.7017916529944
679.480450699105	686.7017916529944
689.480450699105	686.7017916529944
699.480450699105	686.7017916529944
709.480450699105	686.7017916529944
719.480450699105	686.7017916529944
729.480450699105	686.7017916529944
739.480450699105	686.7017916529944
749.480450699105	686.7017916529944
759.480450699105	686.7017916529944
769.480450699105	686.7017916529944
779.480450699105	686.7017916529944
789.480450699105	686.7017916529944
799.480450699105	686.7017916529944
809.480450699105	686.7017916529944
819.480450699105	686.7017916529944
829.480450699105	686.7017916529944
839.480450699105	686.7017916529944
849.480450699105	686.7017916529944
859.480450699105	686.7017916529944
869.480450699105	686.7017916529944
879.480450699105	686.7017916529944
889.480450699105	686.7017916529944
899.480450699105	686.7017916529944
909.480450699105	686.7017916529944
919.480450699105	686.7017916529944
929.480450699105	686.7017916529944
939.480450699105	686.7017916529944
949.480450699105	686.7017916529944
959.480450699105	686.7017916529944
969.480450699105	686.7017916529944
979.480450699105	686.7017916529944
989.480450699105	686.7017916529944
999.480450699105	686.7017916529944
1009.480450699105	686.7017916529944
1019.480450699105	686.7017916529944
1029.480450699105	686.7017916529944
1039.480450699105	686.7017916529944
1049.480450699105	686.7017916529944
1059.480450699105	686.7017916529944
1069.480450699105	686.7017916529944
1079.480450699105	686.7017916529944
1089.480450699105	686.7017916529944
1099.480450699105	686.7017916529944
1109.480450699105	686.7017916529944
1119.480450699105	686.7017916529944
1129.480450699105	686.7017916529944
509.48045069910495	676.7017916529944
519.480450699105	676.7017916529944
529.480450699105	676.7017916529944
539.480450699105	676.7017916529944
549.480450699105	676.7017916529944
559.480450699105	676.7017916529944
569.480450699105	676.7017916529944
579.480450699105	676.7017916529944
589.480450699105	676.7017916529944
599.480450699105	676.7017916529944
609.480450699105	676.7017916529944
619.480450699105	676.7017916529944
629.480450699105	676.7017916529944
639.480450699105	676.7017916529944
649.480450699105	676.7017916529944
659.480450699105	676.7017916529944
669.480450699105	676.7017916529944
679.480450699105	676.7017916529944
689.480450699105	676.7017916529944
699.480450699105	676.7017916529944
709.480450699105	676.7017916529944
719.480450699105	676.7017916529944
729.480450699105	676.7017916529944
739.480450699105	676.7017916529944
749.480450699105	676.7017916529944
759.480450699105	676.7017916529944
769.480450699105	676.7017916529944
779.480450699105	676.7017916529944
789.480450699105	676.7017916529944
799.480450699105	676.7017916529944
809.480450699105	676.7017916529944
819.480450699105	676.7017916529944
829.480450699105	676.7017916529944
839.480450699105	676.7017916529944
849.480450699105	676.7017916529944
859.480450699105	676.7017916529944
869.480450699105	676.7017916529944
879.480450699105	676.7017916529944
889.480450699105	676.7017916529944
899.480450699105	676.7017916529944
909.480450699105	676.7017916529944
919.480450699105	676.7017916529944
929.480450699105	676.7017916529944
939.480450699105	676.7017916529944
949.480450699105	676.7017916529944
959.480450699105	676.7017916529944
969.480450699105	676.7017916529944
979.480450699105	676.7017916529944
989.480450699105	676.7017916529944
999.480450699105	676.7017916529944
1009.480450699105	676.7017916529944
1019.480450699105	676.7017916529944
1029.480450699105	676.7017916529944
1039.480450699105	676.7017916529944
1049.480450699105	676.7017916529944
1059.480450699105	676.7017916529944
1069.480450699105	676.7017916529944
1079.480450699105	676.7017916529944
1089.480450699105	676.7017916529944
1099.480450699105	676.7017916529944
1109.480450699105	676.7017916529944
499.48045069910495	666.7017916529944
509.48045069910495	666.7017916529944
519.480450699105	666.7017916529944
529.480450699105	666.7017916529944
539.480450699105	666.7017916529944
549.480450699105	666.7017916529944
559.480450699105	666.7017916529944
[truncated: 2,996 more rows]
