# Supplementary material for: MBGapp: A Shiny application for teaching model-based geostatistics to population health scientists
Source: PLoS One. 2021 Dec 31;16(12):e0262145. doi: 10.1371/journal.pone.0262145 (PMC8719748; doi:10.1371/journal.pone.0262145)
Supplement: S1 Data — (ZIP) [file pone.0262145.s002.zip › data_files/predictors.csv]

elevation	dist_water	MEANndvi	Sdndvi	MAXndvi	MINndvi
0.281127136230469	1.11508977413178	0.62137092086141	0.083150980470324	0.785281370212533	0.447676148636328
0.282819152832031	0.764264047145844	0.594393027210547	0.079414686271327	0.739332411646323	0.423817032763193
0.28	0	0.234969395614782	0.06339272530606	0.411969913686279	0.097221969110313
0.28	0	0.098353006247213	0.074504120445828	0.363582683661922	-0.035645702301177
0.28	0	-0.149282186333381	0.019898128863474	-0.109022766433459	-0.180279776567415
0.281951446533203	1.03292322158813	0.615871489762833	0.067139307762402	0.757217537674319	0.445451792006494
0.283024719238281	2.70524644851685	0.512403157885345	0.078435905680448	0.661191645443658	0.350191761809822
0.28	0	-0.004894687413726	0.077132740085371	0.269068190624887	-0.120164992396306
0.28	0	0.189994929106603	0.079943670356788	0.416389040982838	0.052360082996974
0.282254608154297	1.89728534221649	0.420344015960425	0.113208702229821	0.636673088043202	0.26076100013663
0.282254608154297	1.89728534221649	0.424073291900037	0.098583642468412	0.612863769607528	0.276239700434131
0.280626739501953	1.99634790420532	0.540498696929872	0.106001834472992	0.748439825982368	0.292105968436038
0.282015869140625	0.634009480476379	0.435245930122109	0.100887089782793	0.644627358220116	0.243036821687688
0.28	0	0.116965268919187	0.075105464650691	0.323374203086776	-0.021019343452202
0.282995544433594	0.183734223246574	0.369123385805577	0.093638540607936	0.564618524820925	0.205902231674608
0.282357055664062	1.8058762550354	0.461351260202651	0.1118015861399	0.715784362738517	0.323791030338289
0.282357055664062	1.8058762550354	0.428905996006394	0.110867210381858	0.714861827901486	0.298079744429514
0.282656646728516	5.82495403289795	0.621448999402969	0.097124084362005	0.773520733102886	0.442910589828079
0.284586212158203	5.59327697753906	0.594258734578593	0.11712668587032	0.768514320496502	0.383773079102852
0.286	4.82725524902344	0.446271223747868	0.110677683870973	0.666315484528741	0.269665400417706
0.283	3.41247725486755	0.47858971424197	0.123140157681012	0.701857891260844	0.277300555058262
0.286678192138672	4.69045686721802	0.358450006958992	0.10038346337116	0.620817450111612	0.249224200780623
0.286678192138672	4.69045686721802	0.310626249446434	0.094509148810716	0.612225383642089	0.220293687879646
0.286678192138672	4.69045686721802	0.273618527235496	0.102310666294431	0.652471808316235	0.186608291202347
0.287905639648437	0.849556148052216	0.259572785578436	0.102697274142166	0.663707562645338	0.17368052502622
0.287905639648437	0.849556148052216	0.620355237291804	0.147125723652262	0.852217073569607	0.343413945485164
0.287905639648437	0.849556148052216	0.515846074728691	0.145241515963264	0.769338973742124	0.309551528408472
0.287256195068359	4.68833827972412	0.328735040027568	0.118609563110808	0.647177906595263	0.214752350961179
0.285869171142578	8.85984611511231	0.30931284841479	0.126189111128136	0.661497111955535	0.190865912701025
0.288259033203125	11.8159942626953	0.280385207099117	0.113242157322309	0.623764197351462	0.17707383522491
0.289353881835937	8.17534637451172	0.288823555065594	0.122984737926505	0.662396681266511	0.18032379834133
0.288688049316406	0.842494308948517	0.311342727931641	0.10929952428493	0.620855288270332	0.209497377785161
0.288688049316406	0.842494308948517	0.251388140179017	0.096214690443944	0.571793082105524	0.168202656268363
0.288688049316406	0.842494308948517	0.275644000917351	0.133087800746955	0.687001327755614	0.16830294675622
0.284	8.01097869873047	0.487377669500019	0.151308213372792	0.794523901285156	0.287254090898461
0.284	8.01097869873047	0.493257055299186	0.160345277559316	0.799209135179711	0.278909165662844
0.286949493408203	3.10622763633728	0.288718204193474	0.114041574994497	0.602064562263146	0.175629235454727
0.290305114746094	0.941126048564911	0.260607134876719	0.10094583969597	0.548467746519391	0.165785386523059
0.287637390136719	5.51856231689453	0.249333887294324	0.093897961972109	0.534707935100365	0.162058735768596
0.289519927978516	10.8208074569702	0.232572815899045	0.084145563044655	0.50227747486353	0.152309910779402
0.288015106201172	5.11501455307007	0.242423564126223	0.094813177193027	0.506439326831842	0.15780133347266
0.289281555175781	4.09042310714722	0.270468547643198	0.109764762258824	0.582604095980402	0.174305522157257
0.289281555175781	4.09042310714722	0.281497467215451	0.132510010063119	0.617246147628962	0.168666572881677
0.2898623046875	12.5927858352661	0.309296142490049	0.134903768774029	0.670485294833499	0.18350401559419
0.287022003173828	12.6348400115967	0.271925252874101	0.119555636123622	0.599510229914263	0.16193883097306
0.286194732666016	9.27040863037109	0.253269239141642	0.101421787192705	0.505851772680755	0.158727807437664
0.289362182617187	9.50277805328369	0.247284511491616	0.089841250001807	0.498845596513323	0.167727041890904
0.289072509765625	9.37681007385254	0.231875002625232	0.0869002316966	0.485466209279919	0.154928713071985
0.289936492919922	0.496616870164871	0.236739965600047	0.097835105481845	0.507959183875732	0.151104800004153
0.289228057861328	0.450808465480804	0.228826667218922	0.092000331782876	0.542176109888654	0.152429849460791
0.289228057861328	0.450808465480804	0.273470804715133	0.114185535816782	0.614031865893165	0.175887660827166
0.289209594726562	2.63490700721741	0.282886107231231	0.116846162082884	0.593620984524649	0.173383194789002
0.288569885253906	4.76210832595825	0.27170901026585	0.117683885851764	0.608863640751097	0.156832908687258
0.288023345947266	3.60416030883789	0.250665408690204	0.101235336498812	0.541957350072809	0.15865063581454
0.291	6.34489727020264	0.26574509265162	0.10567724239308	0.552867890796367	0.170172527885016
0.291	8.12834453582764	0.250200675760269	0.102554978583985	0.525352338489151	0.158525070068831
0.291	4.60822439193726	0.233082447888197	0.097365928036507	0.520992035231971	0.148021600060665
0.290126983642578	2.90476083755493	0.252612500500493	0.11907435804811	0.605703781380472	0.156906560286759
0.291146392822266	3.0109806060791	0.273814032941185	0.118904873105412	0.615753733191014	0.172139011470243
0.291146392822266	3.0109806060791	0.280626819687136	0.138540804589954	0.651339518217347	0.162772621975899
0.291146392822266	3.0109806060791	0.263044282115692	0.132462079362647	0.615041993425815	0.145283783768618
0.29057861328125	6.87699413299561	0.261098567054895	0.126310741055481	0.610996003358522	0.147440846536054
0.29057861328125	6.87699413299561	0.251977059029876	0.113210619886407	0.587761188417945	0.121534584898757
0.29057861328125	6.87699413299561	0.249478713886548	0.111175774189064	0.565161789027271	0.13693803526654
0.291097473144531	3.09152698516846	0.268972339140617	0.122963239214385	0.585516641732719	0.159837484131093
0.295282043457031	0.579008758068085	0.276005437362257	0.130847468235725	0.625960214684159	0.16432406094204
0.29289990234375	2.24935436248779	0.277267005412128	0.131579867335975	0.605868078714873	0.164656419367781
0.29289990234375	2.24935436248779	0.287871286192139	0.141970872839069	0.620702003716457	0.162557264127581
0.292092803955078	3.10108971595764	0.286107582253068	0.141922128120538	0.646401709443962	0.136601415560859
0.292092803955078	3.10108971595764	0.268424756805393	0.131903152775692	0.593473358526207	0.136057083858186
0.292211212158203	3.1627881526947	0.265840353386093	0.125326317721456	0.584834493241943	0.150771816637787
0.291485900878906	2.42706513404846	0.275746007313208	0.125550727497369	0.585782764306589	0.165248415143303
0.291485900878906	2.42706513404846	0.260100668287127	0.114621515812789	0.530915803849844	0.158830027897997
0.291400268554687	3.4079167842865	0.300992299775878	0.166738307179013	0.694809252077646	0.143800660430561
0.291501861572266	4.00977849960327	0.30028766594374	0.155283652622575	0.660570027325884	0.160253390339074
0.290734741210937	2.99906325340271	0.309427794052212	0.147606112431992	0.655974462713293	0.174031346274076
0.290734741210937	2.99906325340271	0.270454835401912	0.102040448719312	0.535909343568388	0.173938854919924
0.292599395751953	5.64841651916504	0.245651102666604	0.077140531739184	0.461317046014271	0.171656138218839
0.292599395751953	5.64841651916504	0.318650733547442	0.178197149299297	0.728089608752243	0.142961059617894
0.291584655761719	11.1256666183472	0.395419937137042	0.191835681756825	0.799921463877438	0.189512991592556
0.294506805419922	8.75500392913818	0.409465402490241	0.170058229926638	0.764177447395607	0.211636157125794
0.29393603515625	0.543440580368042	0.299269982317079	0.12702860516246	0.611839685272059	0.173679370133495
0.29393603515625	0.543440580368042	0.28829476307991	0.123409908980571	0.582671674641859	0.168621917530368
0.294004852294922	4.47024059295654	0.283566686119272	0.121992254164118	0.590595694433508	0.16656653803475
0.294004852294922	4.47024059295654	0.323718638799387	0.182283454762245	0.747630758109062	0.142901019774698
0.294030731201172	14.4431409835815	0.419782942039108	0.177314968185074	0.767394975440455	0.195560633434878
0.294004638671875	13.8207855224609	0.435580439104579	0.171972118455218	0.783693354586139	0.216036241460069
0.296777923583984	9.5166597366333	0.339558008765071	0.147348685867082	0.656221023498341	0.18797019714633
0.297678588867187	1.66708791255951	0.31668840505163	0.136196612500823	0.604647141978439	0.182904782414969
0.297678588867187	1.66708791255951	0.31189102071327	0.134802069501818	0.613415344878438	0.177615759091673
0.294	8.32151794433594	0.302049607952351	0.158664971785092	0.658797811223741	0.136715738942892
0.294	8.32151794433594	0.336527274857272	0.185932772507712	0.740738304013605	0.139519110242083
0.296472473144531	16.0288143157959	0.391827962292399	0.163363110007419	0.738298099042293	0.194777692509111
0.295682678222656	15.6221208572388	0.44136378317289	0.14033312756292	0.717643039100426	0.23415419668428
0.296186920166016	9.45038032531738	0.394140781730246	0.153784660763834	0.72666552831149	0.222393583696412
0.298890228271484	1.12868916988373	0.374118682557475	0.15311385687136	0.693812647193149	0.212695542806793
0.298890228271484	1.12868916988373	0.355021992709373	0.156849991579936	0.687221538526075	0.195868749047281
0.296779357910156	16.4511184692383	0.319955039241411	0.182616417975255	0.713592298770927	0.143017251522106
0.296779357910156	16.4511184692383	0.359792981986359	0.182079828386589	0.730696573024869	0.165626236786498
0.296996673583984	14.4838581085205	0.37929605603768	0.156764155806941	0.713062753976256	0.180346372331073
0.298452423095703	12.447319984436	0.404378491326227	0.136137190844793	0.710295650566865	0.213132704774138
0.297522918701172	2.83336758613586	0.413399344038001	0.141709105553647	0.707925037514354	0.22748169252186
0.298561920166016	4.12573766708374	0.402651983393708	0.142373366682595	0.694921547851114	0.233254606364516
0.298561920166016	4.12573766708374	0.393677535958551	0.147373818205637	0.686044561910559	0.220654472156248
0.299572113037109	8.31843280792236	0.349094823922499	0.195827474467885	0.794592669041142	0.151370667517816
0.299572113037109	8.31843280792236	0.356322761387904	0.178506562630765	0.730305760173959	0.16340848448828
0.298054992675781	4.55674123764038	0.378246719846581	0.158936929336654	0.709700446840296	0.172159017620902
0.298607086181641	9.11777687072754	0.404496176697596	0.139309138852074	0.676423464269236	0.217262410151731
0.298899139404297	4.09901857376099	0.43652303975422	0.149816885309263	0.690963042119071	0.213272852563057
0.298047729492187	3.81087470054626	0.416106740463899	0.148671251725513	0.67562530668626	0.214377566473132
0.298047729492187	3.81087470054626	0.39413955650749	0.142805263549514	0.678639713923982	0.209559293466492
0.299072631835937	3.00827693939209	0.355486250818814	0.177577643758608	0.724866980697179	0.163869960629309
0.3	4.05116128921509	0.402014639863725	0.171814687548198	0.734335392717632	0.185662866768134
0.300544494628906	2.30312037467957	0.399795417465067	0.152539417740937	0.72148457755104	0.203619034574263
0.301054718017578	6.95505857467651	0.430523525889522	0.172119997618122	0.731362689828352	0.219028036213072
0.299842346191406	0.384476095438004	0.448607666445285	0.172739723928163	0.711496941357572	0.217187754251481
0.299842346191406	0.384476095438004	0.4289018765431	0.158476653302153	0.70636849393473	0.233026542851777
0.302477630615234	6.959144115448	0.346196807640534	0.179149906235821	0.736608039775011	0.170730229405661
0.302477630615234	6.959144115448	0.353077389745637	0.187627619161913	0.767279733507321	0.169429838137726
0.299749359130859	2.71542596817017	0.343755209096437	0.165468231801877	0.711081816039526	0.167055914712059
0.302665954589844	6.58158254623413	0.393339516095934	0.165723175908207	0.762286978113957	0.18766076140717
0.301013732910156	11.2804698944092	0.417788822382435	0.167638940634104	0.71634888665097	0.19809814037258
0.302180267333984	10.4966115951538	0.404944847221804	0.171882772893207	0.732955531481819	0.200754707984987
0.302749572753906	3.57489991188049	0.415235642825185	0.177469618077028	0.705153711587507	0.190637742634584
0.302749572753906	3.57489991188049	0.420572349862424	0.163712777827742	0.695222375470871	0.221873253566885
0.302749572753906	3.57489991188049	0.337302149068263	0.146482487475973	0.636390198385017	0.164555439254829
0.303432495117187	13.5372142791748	0.35656773863376	0.161713473654151	0.691300630612071	0.182829020954904
0.303432495117187	13.5372142791748	0.379744701060693	0.180119325638556	0.727422803683446	0.177186142473208
0.302274444580078	3.68339872360229	0.371445820580526	0.177564049522421	0.736608253718955	0.173885301403519
0.303966003417969	5.99452829360962	0.34653270706589	0.159413372181463	0.725139970080814	0.164593928351557
0.303134460449219	13.6153621673584	0.386104027633643	0.158812502429676	0.733996885051506	0.18374195045519
0.303309936523438	7.831383228302	0.376839363838393	0.153507715929423	0.68708491936634	0.174900542013702
0.30562548828125	3.15634179115295	0.423315625514704	0.174859808360351	0.728578629602377	0.188075611285796
0.305671508789062	2.14443898200989	0.431129852666223	0.187932628972177	0.733249080830193	0.185418832105398
0.305671508789062	2.14443898200989	0.436798673366616	0.182077508456411	0.708592137466105	0.211000886481785
0.305671508789062	2.14443898200989	0.333028705681731	0.136103400463347	0.63531262681562	0.167978129102931
0.310878265380859	18.3289623260498	0.335553885122357	0.14993597758569	0.674648457046276	0.16748834314633
0.310878265380859	18.3289623260498	0.331775242501116	0.144131954912423	0.648664302861816	0.158388474122809
0.310878265380859	18.3289623260498	0.371872603437166	0.144383954449538	0.706902678304483	0.191785560305963
0.304267944335938	25.3427429199219	0.381338538262155	0.157919124397342	0.712626110574899	0.199388294107909
0.310968200683594	16.4670543670654	0.397330204381954	0.184143350136736	0.736129801409781	0.178474492434878
0.305453796386719	10.0314960479736	0.384851703631462	0.1858512367339	0.732452029153592	0.172457588175141
0.303694763183594	11.191840171814	0.354263808531076	0.1770986309548	0.745357262449904	0.160866688067402
0.305	4.28955125808716	0.350994186573677	0.146739448707117	0.674641914559969	0.170321109976638
0.305810272216797	7.90321922302246	0.36353114635546	0.142532044770512	0.634123914863898	0.16418247729163
0.306860076904297	4.67865562438965	0.423922242674254	0.179540486361745	0.676146531404769	0.174943789796697
0.309487915039062	2.79874014854431	0.425649136218004	0.188283462389862	0.693776769213546	0.175687108969797
0.309487915039062	2.79874014854431	0.451910528101983	0.177279720257817	0.725779590391874	0.22490149680404
0.343946258544922	12.9517002105713	0.292598105817016	0.124601028893114	0.590193437852766	0.142842200813486
0.343946258544922	12.9517002105713	0.309693813752796	0.136478870743857	0.63224695968485	0.152707720923709
0.336819549560547	5.85972309112549	0.312047689536008	0.13294519445383	0.610319804698055	0.155152879117688
0.321622314453125	9.50977325439453	0.353026582167442	0.153245246818665	0.72616816544925	0.157842078421571
0.313933013916016	18.5953464508057	0.385752454985311	0.159689138074806	0.723609509799025	0.187144780959919
0.313018127441406	28.212963104248	0.378313665044545	0.170423421923425	0.736820103838065	0.184200410192891
0.310535522460937	23.6889209747314	0.383331068916522	0.190443992266411	0.7613766964313	0.177757832634151
0.308511322021484	19.7646865844727	0.375913525208747	0.19061295548528	0.746475203852998	0.176825350308553
0.305848968505859	12.1921291351318	0.36327212896902	0.180878184301889	0.766855473527351	0.175091671866463
0.304355133056641	4.88949871063232	0.359464307336913	0.154783793197851	0.688059534738329	0.175453088074683
0.306121490478516	8.35352897644043	0.389688952842831	0.151085902990654	0.668244145583908	0.18060625662114
0.307751525878906	6.03710174560547	0.423432935756318	0.190237797882159	0.712502311859308	0.171240720485017
0.308474578857422	1.63561379909515	0.440655931999147	0.202080178965265	0.725043739438269	0.176165558738484
0.308474578857422	1.63561379909515	0.321692622902876	0.139299801635799	0.623670803926395	0.147277880673708
0.382887573242187	21.4817218780518	0.31532176024466	0.130975066359297	0.600001846858465	0.150426742456903
0.374419830322266	19.5384788513184	0.310739116022809	0.127808168240404	0.588502033612321	0.153912428461063
0.365266540527344	15.6198987960815	0.307537408671362	0.125508964384005	0.585477513301252	0.156713334401444
0.344130706787109	17.3244895935059	0.335578929753044	0.136541433441111	0.640574170734511	0.166736584722345
0.322263336181641	23.5689468383789	0.387478312963915	0.162455524812502	0.713840623651661	0.202894533830305
0.314280975341797	31.7127838134766	0.389813365749048	0.173404950884607	0.746757820140974	0.201386708402137
0.315716400146484	31.5626926422119	0.420544083937461	0.167354644538617	0.747748108823972	0.211611930094977
0.311663421630859	21.8513698577881	0.424995066986352	0.165780788854905	0.731002563062562	0.211819142237172
0.311230651855469	12.3678541183472	0.395619446475991	0.179719221464674	0.743762462146712	0.185008032111187
0.311365295410156	5.31341505050659	0.396152835617823	0.169995114526725	0.738211705087191	0.199795943962373
0.307426605224609	8.27540493011475	0.401863513901818	0.173515747263055	0.72962408231326	0.187715399290342
0.308675659179687	6.22125911712647	0.424904884226644	0.194765058250445	0.74616739924248	0.176794685508715
0.307569061279297	0.94454962015152	0.429896783147323	0.193190446502958	0.723439895845584	0.183794736558961
0.307569061279297	0.94454962015152	0.374117618778457	0.147375798323772	0.66095956549078	0.17536991335905
0.484483154296875	26.540563583374	0.319867185594111	0.136063939236642	0.606573410956513	0.151800665032623
0.411260925292969	17.5135059356689	0.32410983597268	0.134552441755462	0.615179575225872	0.153471384368335
0.408170776367188	10.2325677871704	0.309611382980149	0.12665852653444	0.584647110028342	0.156271512409391
0.456736022949219	10.1427421569824	0.293879694470903	0.118077458559674	0.562903960229263	0.155199589296063
0.376427429199219	17.2743301391602	0.311117266110169	0.121940379181341	0.592400311176272	0.165300611617092
0.348992309570312	26.3602027893066	0.364048218018582	0.156217450009503	0.700327798845047	0.200657519828492
0.337	35.8449249267578	0.382364504877779	0.167278909770106	0.711962958849014	0.199147890609996
0.316151580810547	34.6270446777344	0.426467606466797	0.164491974766021	0.741270860702067	0.213198180096462
0.317495941162109	26.0839042663574	0.432917714524683	0.163573418768843	0.744136525167285	0.218923895206788
0.313018859863281	18.8638916015625	0.392360198096311	0.170858501891776	0.743025618805673	0.192868208297364
0.312846893310547	13.7492752075195	0.390167240762051	0.176378368300572	0.758980526715667	0.199046360877543
0.306405090332031	4.18871831893921	0.394185207823698	0.159416194844368	0.710502182529368	0.200965106360185
0.308299530029297	6.21864461898804	0.430416778838494	0.199836571882125	0.775820270525351	0.182451392758768
0.308205688476562	1.58419442176819	0.445729775355488	0.204871071829828	0.782096798134975	0.191482580139763
0.308205688476562	1.58419442176819	0.391900084848925	0.169485684889664	0.68207636973838	0.186898619761292
0.815016845703125	20.2108516693115	0.405766812888392	0.170469295803716	0.708707891588131	0.193988335244429
0.730378112792969	20.2228240966797	0.355228406355405	0.141233984370033	0.640705566927409	0.179975592702148
0.446973693847656	15.1390409469605	0.320312073886845	0.123442144366587	0.588722533915496	0.171836903515407
0.923545837402343	5.21460962295532	0.345985930574529	0.141948529100935	0.638570565506522	0.175948107511955
0.523556335449219	5.03834533691406	0.330281534264869	0.138603801734267	0.611517935785429	0.167327922554514
0.420008148193359	14.8644685745239	0.326259376112932	0.134698983538509	0.607934672922982	0.173777384322685
0.369320373535156	24.8483200073242	0.32527996110939	0.135475739421045	0.630395899032621	0.183717957952541
0.348974365234375	31.5508270263672	0.363343413621515	0.157443536156265	0.693012039849832	0.198482570396288
0.337288024902344	28.6840343475342	0.377261967941945	0.158209554565854	0.704902859012985	0.202984436627188
0.320769378662109	25.1844501495361	0.372003779535887	0.159004335568053	0.719668851748088	0.199513845685724
0.320766326904297	15.3294363021851	0.3696609072555	0.168640641451748	0.736136433761211	0.192911364388385
0.312964324951172	5.962073802948	0.385395364378131	0.16952463437908	0.747157302415345	0.200269128636034
0.309240020751953	4.86855888366699	0.334887625353666	0.141629908580816	0.631627275433674	0.173593882992354
0.306748260498047	2.5866391658783	0.362438416985562	0.1536565086636	0.710316874204469	0.190891932066248
0.306026184082031	4.64203548431397	0.399728273471497	0.167872399855003	0.723218504807217	0.204186385463396
0.306026184082031	4.64203548431397	0.455605393778151	0.181832939076522	0.752693414052737	0.225982684895833
0.850067810058594	10.7889308929443	0.383077805651289	0.161325520615667	0.662634463243716	0.204112909163973
0.850067810058594	10.7889308929443	0.400770880757507	0.154496624420566	0.693927115998574	0.210829273489932
0.651162902832031	10.8130884170532	0.376713563860103	0.154683842284919	0.670442737558077	0.175705220966101
0.509913330078125	17.5955638885498	0.35652561487943	0.138438177620825	0.628721575502856	0.188563424736541
0.685998962402344	12.2305107116699	0.379433997575686	0.157066537196936	0.67225322090703	0.194836119260319
0.480211639404297	12.1575431823731	0.374975774264967	0.156368395650546	0.666698291148549	0.188314923381887
0.419934783935547	18.5310535430908	0.335841241746	0.1361487282698	0.614287413181767	0.188177827598054
0.376684204101562	27.2011413574219	0.339352785285007	0.133601725786849	0.648179591958047	0.191092436660502
0.358125885009766	22.9475173950195	0.333894872675027	0.135385355980172	0.672793604987013	0.191448973525094
0.344075134277344	18.8152675628662	0.36867469128165	0.15570829747021	0.694960033240433	0.203010131875941
0.343622528076172	19.4981060028076	0.401571321521524	0.162129638342362	0.724806884653044	0.221731540998906
0.326569122314453	14.5969324111938	0.374757925179994	0.162870626816423	0.713087476416659	0.204536546413141
0.3193974609375	8.21248626708984	0.363113043528969	0.168254322966217	0.723572141886031	0.187040299383362
0.313852630615234	0.858918368816376	0.346290571535002	0.138216190696848	0.630316596016696	0.180296153299265
0.310622863769531	2.57872319221497	0.366991489753415	0.133210076745011	0.631335552137112	0.181986982720253
0.310618408203125	3.09604167938232	0.379738018732897	0.137133979872541	0.64560050648084	0.198720178621331
0.310618408203125	3.09604167938232	0.4262480521908	0.170933681643528	0.721387600481746	0.21843510090116
0.955354064941406	14.324239730835	0.404034669439834	0.170086414382979	0.69641268192638	0.198461888388176
0.955354064941406	14.324239730835	0.414892740398303	0.163924237228025	0.699873255228521	0.210958181572906
0.903200561523438	4.43827152252197	0.395476188405201	0.143756388139707	0.663368062273544	0.222892138673114
0.787630981445312	4.52954530715942	0.376373471879797	0.140392523620208	0.633401369623021	0.207660890694261
0.775651306152344	14.4437274932861	0.351404838139292	0.132518977727793	0.608410570382194	0.19578538348124
0.662693664550781	21.7237758636475	0.374506096737199	0.141968288705807	0.642843160073789	0.203764504396719
0.539605102539062	21.6825675964355	0.385222393755446	0.149668504237919	0.660216678522746	0.198613711092916
0.445871612548828	25.8012828826904	0.341666734579192	0.139751528858307	0.640571635025486	0.182135098796604
0.403001586914063	21.9397392272949	0.308920768300388	0.114608544315527	0.558886683610373	0.180178993386514
0.370283874511719	16.0432739257813	0.30641397425239	0.114017783436436	0.57889597262771	0.182135976157017
0.351787292480469	9.21389675140381	0.325390619997496	0.127629840569935	0.611772729100636	0.186874136745409
0.341651916503906	10.5435333251953	0.306226562643336	0.118404512090682	0.602757212075317	0.179648094223422
0.332897003173828	7.32278347015381	0.34803049448629	0.137459132768647	0.633131851709016	0.20048130386668
0.322973510742187	1.11721515655518	0.348662932488256	0.134108785945421	0.661193841101003	0.192008560436111
0.320520935058594	6.70696687698364	0.412763942791857	0.168568110457994	0.71530813041881	0.204427132680773
0.313167175292969	0.775769591331482	0.235934175409693	0.131497327236693	0.610319935310208	-0.011013327012834
0.314727111816406	1.33724808692932	0.36979159233699	0.126487304377193	0.646472076969668	0.15899757851025
0.314727111816406	1.33724808692932	0.43312231288414	0.171106281505911	0.724967483967284	0.223880475450295
0.903522277832031	17.0109710693359	0.401574530184202	0.153806528512254	0.673505726838276	0.20818743368772
0.903522277832031	17.0109710693359	0.405397818783015	0.15368604202246	0.676740044321388	0.219893523328069
0.79906787109375	10.1469564437866	0.435733777253606	0.165214863902249	0.728606341343006	0.240514396911082
0.814015014648438	10.5025463104248	0.385848581222385	0.157117429240713	0.671762165191298	0.201408885660471
0.693175476074219	17.3740272521973	0.389055942194636	0.15569372468553	0.682513618932869	0.195818364218601
0.603105407714844	26.3528461456299	0.382013430517484	0.1460838765562	0.66544913935973	0.18994226318585
0.52924951171875	27.2622089385986	0.377140014089781	0.143004212171582	0.654877452902445	0.202486592517515
0.499075378417969	18.8011131286621	0.332028639639786	0.135768115575004	0.634285441768039	0.18165971481604
0.455377166748047	12.3644027709961	0.318653835685761	0.118193905330713	0.572198705897188	0.188677002593883
0.381910827636719	10.8541803359985	0.324932225769164	0.132297708569134	0.61322426141554	0.181171800664877
0.361776916503906	3.96724915504456	0.328883387043846	0.123508381969975	0.593513734500508	0.192367729690159
0.346604797363281	6.48494052886963	0.329001843946951	0.122660216415643	0.600217901460123	0.19138236910794
0.334911682128906	2.10107517242432	0.36651801810356	0.138907662937572	0.652459019200909	0.210400190550989
0.325305755615234	3.78276920318604	0.388788924225142	0.145349480766854	0.668812152997325	0.215136277581707
0.321375122070312	3.8049042224884	0.397857201271549	0.14537412788646	0.704255431676753	0.211871146502711
0.319643829345703	4.08084678649902	0.455802602017597	0.153488451465401	0.7459724646329	0.243731496172887
0.318250427246094	2.94695854187012	0.420210100959676	0.146118876573988	0.703952544383847	0.239729083601665
0.313438598632812	2.50267434120178	0.378350604504457	0.141934392005922	0.647068352909951	0.20924437392868
0.313438598632812	2.50267434120178	0.371609710750649	0.141480250336824	0.63510781398802	0.199970766077391
1.02377410888672	30.3554859161377	0.405432338902384	0.144359614341957	0.667286255285224	0.220931877070152
0.937719116210938	23.9255313873291	0.412084353598743	0.147577294616843	0.675235323276949	0.232250181980423
0.823034606933594	19.6225528717041	0.428835062522965	0.166884902043541	0.725344637182525	0.232482454379785
0.652593994140625	19.8599739074707	0.402576375865585	0.169189699848173	0.703912024992058	0.206639233940541
0.622949768066406	24.2856502532959	0.379907591073016	0.15187472219976	0.669910694841152	0.194451677168268
0.578997497558594	31.3426265716553	0.357615552714622	0.137244431940275	0.6375660615535	0.190931456278969
0.497581359863281	24.6757164001465	0.355045599239043	0.13830388443317	0.634136394647365	0.196834416845519
0.43091455078125	14.8051509857178	0.317302196875267	0.124258037043658	0.620731427606196	0.180388368765298
0.406701538085938	5.0081033706665	0.315262324519672	0.116396184526762	0.576883233408525	0.183351514199203
0.383352081298828	4.82691049575806	0.325386691820248	0.125977987851694	0.589755503968933	0.186567583127788
0.388002410888672	3.73746728897095	0.319468636150511	0.118466762681358	0.576535009769698	0.190277780953713
0.349561462402344	11.9147958755493	0.316007089044404	0.1182227789661	0.606725484764408	0.187144408283898
0.338293762207031	4.29285955429077	0.347622085887269	0.128104797823901	0.621185350509995	0.201715261180414
0.335963836669922	1.73971033096313	0.359453662000337	0.133061197364169	0.624909472230763	0.205696010715139
0.324660552978516	8.77772235870361	0.362458349417555	0.13897551061204	0.657971781965321	0.191247426024924
0.321372192382812	12.4165744781494	0.410212340485559	0.162489958270728	0.739917309663093	0.212515327295889
0.318139099121094	3.91861653327942	0.393639489685547	0.14727843871487	0.69104234509963	0.223519505333572
0.317565185546875	1.73644244670868	0.359838097172998	0.135983134403678	0.640881149167698	0.198621672225469
0.317565185546875	1.73644244670868	0.417675696367084	0.147364735682166	0.685382574409733	0.231536616569518
1.02130633544922	34.3199653625488	0.416179187311668	0.160156859833453	0.69732792164678	0.217598687654211
1.0241943359375	32.5581474304199	0.411397902249128	0.159518115118789	0.684926842392905	0.218414571652259
0.66380908203125	29.5404586791992	0.406033252827179	0.173637644380684	0.708813045467302	0.206255238893069
0.568846862792969	29.6983661651611	0.376884961449961	0.152970970454556	0.66693438030679	0.203811284636272
0.718530212402344	32.9115753173828	0.339710305593384	0.132279509317439	0.612913521979281	0.19270411712879
0.510083892822266	35.6163711547852	0.310953445212007	0.119894837733305	0.575793254341288	0.177258356693578
0.474	25.9986591339111	0.309700747078027	0.120800681853242	0.587987037166124	0.179785375267577
0.441	16.919605255127	0.294442165345	0.104743992451985	0.558490816794783	0.180651745779978
0.414689300537109	9.60142803192139	0.329157930575272	0.123888846969158	0.605003441309266	0.189737340878968
0.392547607421875	3.56391549110413	0.310012617249301	0.126109944470237	0.603345361257272	0.169116551037864
0.376309143066406	8.93765735626221	0.317901409049411	0.121220125501495	0.608479478588072	0.185986413647601
0.355042175292969	6.87240505218506	0.315912750428749	0.1181419588504	0.585868331036013	0.187397169843235
0.344287689208984	0.601448774337769	0.31644059772191	0.122305882577464	0.589665662737088	0.183212647845082
0.334936920166016	0.386496007442474	0.333444959600635	0.130489400583707	0.614556363715808	0.18906720252453
0.335900024414062	8.78587245941162	0.407136718865093	0.167431859658223	0.744649386385934	0.20852479871615
0.338227783203125	15.3322019577026	0.418168847904788	0.17128700212083	0.739767848966873	0.212715019651113
0.321018157958984	7.03190422058106	0.419549489108463	0.170428510529054	0.73763266485337	0.21313120797175
0.316310974121094	4.44273519515991	0.363555336651748	0.145831331559682	0.672341452969426	0.200379690252131
0.317828979492187	0.682725310325623	0.361431286207042	0.148377265721929	0.67991876276316	0.191373440560232
0.317828979492187	0.682725310325623	0.419120102789093	0.141938525311015	0.67781264105514	0.238804743407163
0.907051025390625	37.75390625	0.409234363613741	0.155440169393641	0.673060827893209	0.223029560249853
1.01732940673828	40.3447036743164	0.411559132310334	0.165054519558077	0.684158537738854	0.215565915466647
0.701279541015625	39.4558029174805	0.406225283571007	0.175939670441654	0.713044279972279	0.204388955937204
0.539888305664063	39.5461921691894	0.347970669549088	0.136125560570539	0.622116365357239	0.197285703351744
0.801916748046875	39.311897277832	0.345030961977396	0.129324547321534	0.614469568335367	0.196852476807798
0.539240173339844	37.0618476867676	0.321029214452309	0.120816750811426	0.59561140443535	0.190191018431491
0.471819763183594	30.7101440429687	0.329696651654662	0.127614702897851	0.621474843955346	0.191347290055404
0.438718566894531	22.4909591674805	0.308896396956412	0.118634548849141	0.590047809121105	0.184248295211126
0.420040252685547	13.2814779281616	0.306521832103641	0.111225682518271	0.580613359860971	0.184451842944651
0.4063154296875	6.87707471847534	0.320681992091599	0.118969480730513	0.627043081198769	0.190589615747285
0.375528289794922	10.7008800506592	0.341762349083946	0.134387397155566	0.64289953884696	0.194254572929044
0.3725615234375	12.2222414016724	0.374245941106054	0.14602346116513	0.669733479679831	0.207944506235118
0.355410705566406	8.41389846801758	0.399068489642447	0.156821596159707	0.708181186188411	0.215249640127414
0.344871887207031	6.73153162002564	0.379879969351846	0.143795715905414	0.670090261489169	0.202881050359858
0.336600189208984	7.05467319488525	0.385666183220052	0.139298077413011	0.651492882341206	0.209585893875013
0.329871978759766	13.7659711837769	0.388789287278163	0.134406871454147	0.652278625553817	0.211519512504876
0.324591552734375	12.5444421768188	0.404369659951965	0.142182476069234	0.677356562428684	0.213465403378513
0.338989532470703	4.28391408920288	0.411106591518	0.143527959595592	0.688877974263877	0.226319698479734
0.322171264648437	3.24379205703735	0.35260269395102	0.142866518041204	0.675014014027983	0.194741897912887
0.322171264648437	3.24379205703735	0.344182560844566	0.124801818866421	0.609539412220621	0.191811991259513
0.852991455078125	27.8736553192139	0.418308880201807	0.141616023800389	0.662319930735258	0.22719575336016
0.852991455078125	27.8736553192139	0.395094758201815	0.141079532793864	0.637724021942366	0.218294653246956
0.868475952148438	31.2949962615967	0.411952562156614	0.151344321030644	0.666580904142818	0.223689039306515
0.672395568847656	30.8728179931641	0.456302066688085	0.176223717047063	0.73797950227829	0.225971561532395
0.625784118652344	29.6186218261719	0.419362756720465	0.169937621533114	0.727932670786653	0.208297676311107
0.507142883300781	30.125659942627	0.352540509560168	0.137382584853752	0.649903956013197	0.192186875732794
0.449431579589844	27.1265182495117	0.328976540297271	0.122608964342329	0.616523786342256	0.191116537096226
0.448417602539062	27.624002456665	0.325514160909953	0.127065162532409	0.632340731017949	0.185932184683284
0.469674896240234	27.1942462921143	0.340618133873056	0.140705076963292	0.66845670080758	0.184260924269198
0.424104217529297	20.2513236999512	0.336262552982646	0.134404486352199	0.659131175684506	0.192041911480293
0.417	16.7630634307861	0.340382820847018	0.135730389633262	0.658074914826719	0.189830373397167
0.396342041015625	18.6618957519531	0.354869905727371	0.133539633293645	0.64812951326213	0.202735902572894
0.406712799072266	21.0518894195557	0.370362647427092	0.140119049040532	0.66873378045302	0.205672124808762
0.385037384033203	17.1495399475098	0.359982156425812	0.139759223442839	0.667532577271075	0.202904283250806
0.354	7.74083137512207	0.371253741768319	0.139226244048511	0.654686566818616	0.206193599608065
0.339436492919922	3.35109877586365	0.375511329645464	0.123859640755307	0.613181704050686	0.214029645772598
0.336650115966797	12.3186950683594	0.392689639932872	0.140343597825687	0.654327520216747	0.212540795963468
0.336016510009766	18.2462024688721	0.404428673225146	0.146197024283809	0.668465357434846	0.216412388144047
0.336641998291016	13.9256954193115	0.434215879729029	0.16150407442387	0.71229444546017	0.232326425325991
0.335084503173828	6.77886152267456	0.391143906817911	0.132215430279028	0.628702255344225	0.228201849506451
0.329814025878906	1.16596281528473	0.38226208245425	0.122256165323946	0.613016855992278	0.218684755949656
0.329814025878906	1.16596281528473	0.399271819042701	0.16096457534729	0.675620604252775	0.198996275907612
0.663983642578125	18.042293548584	0.416991448599767	0.14058616551484	0.656235914465221	0.225415233954868
0.663983642578125	18.042293548584	0.3906020514386	0.138798794956826	0.634296585287759	0.214609144405893
0.852775817871094	22.9801139831543	0.391879820113928	0.141086433039019	0.641683895043897	0.212440795757833
0.613634399414063	21.3886470794678	0.391166316531635	0.156539726814896	0.674493126287101	0.206831808727409
0.569877136230469	19.5377044677734	0.404014480966934	0.162079442651629	0.71757606209478	0.216501299513289
0.470030334472656	20.509614944458	0.356832693779997	0.137604542360084	0.638148763795315	0.197089588453035
0.44766064453125	17.1740322113037	0.320850118504959	0.121316566508719	0.609512230063493	0.189592626831574
0.454666625976562	17.9531345367432	0.327090342914274	0.125363225811604	0.628192105886785	0.187851575341236
0.470265014648438	23.3696384429932	0.34181792087054	0.134506023873717	0.651985957101623	0.185859798035844
0.443529388427734	19.2515506744385	0.327813736985054	0.128248462464871	0.619135434042566	0.183909832312508
0.409089019775391	15.202733039856	0.323228953253371	0.130855191324519	0.623759695129346	0.179907082503105
0.428481140136719	16.9670143127441	0.338014814584384	0.133479319823291	0.660160726355133	0.190401389827609
0.397316101074219	15.7000913619995	0.334825599320535	0.130632441741428	0.646201841639383	0.189937650629521
0.393541076660156	10.5248346328735	0.32259857008339	0.124137704086279	0.597923476226261	0.182280907561032
0.350622711181641	11.5620727539063	0.345439047603984	0.130539975271428	0.63220389555615	0.187404004809151
0.339318481445313	7.74901103973389	0.359974428471464	0.125681761814954	0.615844557985039	0.203217308435181
0.342200988769531	11.961106300354	0.376194013176136	0.124820268004472	0.627700829136461	0.217438057378286
0.335243896484375	12.7249927520752	0.378466814913828	0.129610538962182	0.621313337302222	0.214039797537414
0.345275360107422	12.6148519515991	0.397340116677796	0.147049242618917	0.65225036353176	0.207484192120074
0.334145141601562	7.01480579376221	0.397409529112383	0.150577839451999	0.671401395211631	0.211662332079967
0.328189758300781	1.43570029735565	0.388392790671048	0.146191690704597	0.652130122105653	0.213353279664724
0.327027221679687	0.521774113178253	0.381949969904493	0.142375298981241	0.65032346852928	0.209463935408036
0.327027221679687	0.521774113178253	0.372728778060484	0.140849779489969	0.632419434556107	0.199907607186584
0.327027221679687	0.521774113178253	0.425376107352709	0.152072434689089	0.682834617276108	0.221901929942543
0.9483896484375	8.53321075439453	0.413781744152425	0.141361618353975	0.6613676345766	0.229102537139157
0.9483896484375	8.53321075439453	0.415587007901049	0.135734319685095	0.6481954698788	0.234465161858849
0.876464538574219	8.91176986694336	0.451226672027444	0.164247021581101	0.710659422427659	0.21710595247974
0.608769836425781	16.7901706695557	0.426608225337683	0.159689510438173	0.691280335871967	0.210231001480119
0.494274078369141	12.937744140625	0.394495395339778	0.155458935043226	0.67812090089507	0.215977784825379
0.493836242675781	9.57600116729736	0.405978883808619	0.15629806221053	0.697876099733451	0.217420429643944
0.460846923828125	10.627818107605	0.37367023444434	0.146490673676949	0.667925328747308	0.204480297086376
0.409797424316406	7.68031167984009	0.327884045580739	0.125263390461268	0.607661179819446	0.193243918964569
0.418926086425781	9.29722213745117	0.323352910704184	0.12157318212144	0.601950988824128	0.192061320337967
0.438983947753906	17.6169681549072	0.343008517784527	0.131415997947291	0.643490864157739	0.193489192951281
0.402303649902344	13.0169248580933	0.333708049278098	0.123991149488494	0.591590488189782	0.194179869083181
0.411654418945312	5.47673225402832	0.33346525908496	0.124185801008809	0.597772603154879	0.192370500022791
0.382483001708984	9.31978607177734	0.336411845974577	0.126213056735256	0.598187996613437	0.195338722444911
0.397598510742187	11.7900886535645	0.329224418495283	0.128551641022761	0.598937871642554	0.189300060646112
0.380432708740234	1.82952618598938	0.330604883815719	0.134775209551568	0.604164328590085	0.180975957780181
0.360758819580078	5.56261110305786	0.344924121679555	0.1276049841389	0.606391394009677	0.192223608379137
0.346162078857422	2.30751967430115	0.352067748625109	0.125692609702727	0.593279351401219	0.203354027430402
0.340602478027344	4.29904699325562	0.350103956634275	0.113834568439511	0.563310038269513	0.204751266646081
0.339232269287109	5.89770650863647	0.353178546749011	0.11319607399199	0.57110749843394	0.210760743842196
0.338980804443359	9.15479373931885	0.373639546291417	0.132771050228412	0.637510179413946	0.205153495480184
0.329490814208984	1.50546324253082	0.364929363567448	0.133358538982674	0.62137469307354	0.196524157318492
0.322894195556641	0.535607516765595	0.380798126425194	0.146101469524318	0.652531624282665	0.198896750610765
0.326117248535156	7.88882780075073	0.379695139646964	0.148111490837989	0.657058057114494	0.205003683064324
0.3282001953125	1.24200701713562	0.381964534221183	0.148878919606446	0.653027320510507	0.205730855823744
0.3282001953125	1.24200701713562	0.435104564626694	0.148864198381279	0.680809505860977	0.238664420362836
0.784297973632812	13.7107286453247	0.451900700766424	0.148011221030406	0.686496340575851	0.24117263137031
0.784297973632812	13.7107286453247	0.423449194599308	0.151004175302858	0.677829131608191	0.224351850252447
0.880350646972656	4.12634944915772	0.43445792402154	0.152793776986949	0.679946668328824	0.226843611887428
0.594877563476562	5.37831354141235	0.463589068017092	0.175845615435264	0.736063451969268	0.216831934792106
0.537502624511719	15.0929317474365	0.440655770028881	0.170453848126651	0.721588445062434	0.214456752521781
0.509959747314453	8.79704284667969	0.400270459190105	0.156782413212454	0.684611046920152	0.219003980763544
0.420867340087891	1.08923900127411	0.392461472694951	0.153305415254702	0.676043332867335	0.216117974169433
0.397134368896484	0.9272500872612	0.37726808245875	0.15204791463338	0.678113752358849	0.205514985428347
0.387508422851562	4.01133728027344	0.346295127452065	0.136826853870628	0.638992304301765	0.197503825014588
0.428188690185547	6.98260259628296	0.345965906951575	0.135579893923238	0.63853539725591	0.198058611836025
0.420019744873047	16.2460079193115	0.343872194779815	0.135592395060588	0.647600452075723	0.194655000619805
0.385003967285156	6.38047027587891	0.339569332130668	0.128118516879048	0.60748008776794	0.196093740253485
0.380914672851562	4.01721429824829	0.321240260628386	0.119020602348498	0.585219093666924	0.18792484874238
0.3629521484375	9.19851779937744	0.324133257383222	0.117771685062485	0.570365410368795	0.192511910964238
0.372220886230469	15.1445646286011	0.325356380574516	0.124125923294699	0.591923263212793	0.188178885158987
0.400250366210938	9.68050193786621	0.336910089832145	0.136303877166079	0.608904135151241	0.188659387414658
0.382914367675781	11.2201299667358	0.348640463765391	0.127814950492132	0.604691549519346	0.198083016769543
0.353648590087891	12.1901426315308	0.348944750535965	0.127785585163667	0.600836681446297	0.199563916157637
0.353785675048828	8.06512641906738	0.348797879949762	0.119274329590606	0.581264219194111	0.204281280738144
0.347933166503906	1.74907243251801	0.347008657211505	0.114234069209772	0.567845722128726	0.204450983445599
0.334271240234375	5.82297992706299	0.357636475266167	0.120133481843566	0.587608278382019	0.202965804028177
0.325023559570312	0.514586448669434	0.351172208100041	0.124189361615564	0.612153308763171	0.198672271442101
0.327997436523437	2.95538210868835	0.388843368016515	0.147095823272549	0.653671632039165	0.205218866927612
0.329149810791016	12.9024095535278	0.410258431595234	0.153899188224955	0.671004687845739	0.217896604171589
0.330155151367187	7.77449226379395	0.415675862411877	0.158707091462931	0.676063531893922	0.217548877500673
0.334913635253906	0.242332085967064	0.384775653643439	0.139859028857782	0.636180538773227	0.207949455525678
0.334913635253906	0.242332085967064	0.386884842458161	0.145800136082666	0.635194910341353	0.209771759321642
0.561	18.3364372253418	0.430539308493476	0.161812613373926	0.696156851601363	0.210160452770658
0.561	18.3364372253418	0.462913267707049	0.165772616695404	0.724701194304786	0.22723786634591
0.697882629394531	18.2505378723145	0.443808104442131	0.163269315867537	0.717099526218269	0.226466182635463
0.547040344238281	12.6100168228149	0.448988079001711	0.16981360256203	0.725339419013447	0.216635668682592
0.611083740234375	13.0171585083008	0.406445390485773	0.159136316128978	0.694086861553257	0.216039436393384
0.885126403808594	19.2850456237793	0.412722121044991	0.15176706594138	0.685735990146299	0.224119547588135
0.552996887207031	13.6842079162598	0.43478883958605	0.141290742705811	0.67910298432704	0.242957769653278
0.420693328857422	10.4681100845337	0.393739949886202	0.159770319012214	0.684846035495531	0.214095091748842
0.376185729980469	5.27333450317383	0.376379057865729	0.154594248650848	0.671768248118088	0.20571837023055
0.363280944824219	2.95344972610474	0.377306529447492	0.153663983505244	0.669760807024767	0.208680303704642
0.380919250488281	10.8751592636108	0.386074244618368	0.155830071956025	0.681660106446269	0.21267818272273
0.394323883056641	18.1817245483398	0.38368270332107	0.158028385476042	0.688114337891729	0.210154849784305
0.394323883056641	18.1817245483398	0.361013326258837	0.144653891948636	0.649849473779724	0.204147403234005
0.394323883056641	18.1817245483398	0.349768374256671	0.134281510923167	0.60949085509286	0.197474303444405
0.394323883056641	18.1817245483398	0.347410449646173	0.131086285733805	0.608738562241175	0.197703881461644
0.377715087890625	14.2424354553223	0.361034191717459	0.142954201754598	0.640274849570243	0.195374179443669
0.377715087890625	14.2424354553223	0.357314544915834	0.146705694770391	0.643199036835313	0.194516755718784
0.377715087890625	14.2424354553223	0.344395615614435	0.134830817908336	0.598303661821687	0.197543111129732
0.354221832275391	9.01434803009033	0.353264165575892	0.129012849063972	0.59579237634208	0.198216066195174
0.354221832275391	9.01434803009033	0.353310770435256	0.118908189358279	0.57808734327643	0.204772710446537
0.354221832275391	9.01434803009033	0.354300659493095	0.121026156993161	0.587866555332299	0.202308469350338
0.354221832275391	9.01434803009033	0.361980611476179	0.123363823835252	0.589848076040997	0.201524155717222
0.335866638183594	7.27662467956543	0.321350042851325	0.10138485529725	0.52674206165822	0.18627658274632
0.335866638183594	7.27662467956543	0.395518318596834	0.146410706625066	0.645852685773027	0.211327336528141
0.335866638183594	7.27662467956543	0.405755265549642	0.152810456078179	0.664608580131881	0.216652224190748
0.335866638183594	7.27662467956543	0.403817863896413	0.153964111232608	0.664670139160085	0.214440745621979
0.335866638183594	7.27662467956543	0.406205469383586	0.145905543939057	0.676503485878607	0.216045357784843
0.335866638183594	7.27662467956543	0.387815607586665	0.141176070526851	0.643606094986609	0.212842475433897
0.510654876708984	14.6437568664551	0.445380404301462	0.167310550586847	0.715011182757947	0.221134505427306
0.510654876708984	14.6437568664551	0.433136803088769	0.159130293915046	0.71481346033032	0.224753108149367
0.577410522460937	14.8094682693481	0.463265050436034	0.167140285236051	0.747516548467863	0.250902763603495
0.784192260742188	6.9984188079834	0.473769791725269	0.17272756831282	0.749299661996458	0.249169577868663
0.469537963867187	8.06906700134277	0.404591064205567	0.153469182316275	0.680316995762783	0.217405513373289
0.456317962646484	15.7309284210205	0.388461286291144	0.151375484706555	0.673966856608388	0.210339574933115
0.546067260742187	14.7889089584351	0.387579015953345	0.146500426490183	0.66183327879899	0.215633924946046
0.386676544189453	15.7482223510742	0.388379976178683	0.155138694663071	0.686170374826485	0.214517110685553
0.338668121337891	6.64092540740967	0.358232336089708	0.146693517871085	0.652762611024346	0.205496339636127
0.355618530273437	3.32474589347839	0.402805835889011	0.16303657557641	0.703007520628308	0.220230253215473
0.443772857666016	13.3024444580078	0.415664011632156	0.167976053114491	0.720723094090655	0.22454929634987
0.443772857666016	13.3024444580078	0.401263083054022	0.165624691669276	0.715038974646638	0.217623148491889
0.443772857666016	13.3024444580078	0.341276483995603	0.119850787519858	0.588288218284265	0.185163155398019
0.501996032714844	9.4547119140625	0.489726075843494	0.185771555850903	0.778940345418816	0.233360995670356
0.501996032714844	9.4547119140625	0.4764686044971	0.182861024199836	0.768389852348265	0.233966699964739
0.501996032714844	9.4547119140625	0.472153175223587	0.173632234043036	0.764098732817085	0.242208518000935
0.385566528320313	1.63353645801544	0.434856938457679	0.166081073303238	0.735968622334363	0.226464500505016
0.430901824951172	7.13193464279175	0.414637544907919	0.164941656702164	0.708468858700311	0.213957406058689
0.403602081298828	7.74932098388672	0.415786321676447	0.164141812256433	0.703201525088746	0.216642183598753
0.381239105224609	5.44671869277954	0.425442683097417	0.162899476662893	0.713564332481399	0.222509290228755
0.377507751464844	12.0825242996216	0.410905505685931	0.170867919652247	0.736830120148857	0.212711063970157
0.612080871582031	2.66168165206909	0.389708694581088	0.166787941034623	0.712064455371456	0.207007350069343
0.368121124267578	6.9151611328125	0.395398925800727	0.159563672172015	0.697872733804074	0.214682816593853
0.368121124267578	6.9151611328125	0.403912203003752	0.161428959360143	0.703506976257187	0.219798166579415
0.341291870117187	6.42258071899414	0.462366943005145	0.18736590173063	0.76058426963085	0.210958298671664
0.341291870117187	6.42258071899414	0.455779828618957	0.183139024937556	0.752202177645512	0.216382526143503
0.347158630371094	3.8010778427124	0.451747754062267	0.176433180928255	0.750079834293424	0.22015857185856
0.393856506347656	4.78349828720093	0.437333718849469	0.173772677806173	0.746258767785536	0.221482578666525
0.43614697265625	13.656439781189	0.442689171874258	0.178242201548084	0.735854117197489	0.217638965756702
0.360099243164062	8.5947732925415	0.432176207923083	0.175333846574084	0.729607141878552	0.215698204540936
0.289551696777344	4.76762008666992	0.441190036591888	0.174978198547666	0.736070693651226	0.217003757065117
0.265997528076172	11.1147365570068	0.419037394313162	0.169989272589077	0.727428616684357	0.211196327067559
0.272917327880859	4.04777479171753	0.421476826125257	0.173563935055818	0.719201945480659	0.213257914153963
0.294536590576172	5.42318487167358	0.401113851045072	0.163646928731675	0.708427343462611	0.213920682086385
0.294536590576172	5.42318487167358	0.440843187115056	0.176468824861075	0.737474043917398	0.208260658902802
0.299521484375	4.28374242782593	0.445828012954255	0.174738919169575	0.741168999769291	0.218021137844272
0.352342529296875	5.40438461303711	0.447764701013574	0.175841758374571	0.741779914235561	0.222208856342848
0.408636322021484	10.3516960144043	0.449245233049661	0.179696567783593	0.767129933848084	0.219386597019519
0.432078338623047	17.950927734375	0.445802792811262	0.177759738361396	0.741224094163239	0.218633298241623
0.34822998046875	16.9894599914551	0.439410286945991	0.176887192335464	0.740347371437749	0.217995616401828
0.318094512939453	14.6943330764771	0.424521305458712	0.168116731460334	0.724905304287717	0.211468232223987
0.264955627441406	5.27055072784424	0.416206303926539	0.169785761824137	0.721791795121318	0.215201564195645
0.269056915283203	1.96871328353882	0.424154517467651	0.169177530943676	0.714676930543044	0.223689564587109
0.228	2.44825387001038	0.437616708305199	0.157449369810658	0.73242640117738	0.234905703079316
0.228	2.44825387001038	0.434261339054633	0.1606029022283	0.72496441889715	0.224789678722665
0.228	2.44825387001038	0.453735683034538	0.172546788742748	0.724485149363408	0.219605540473325
0.343966796875	7.25437450408936	0.431294372622582	0.169621385086201	0.712170081134599	0.214964738726284
0.343966796875	7.25437450408936	0.444591994069849	0.179224826093324	0.744652132216933	0.205402769511798
0.343966796875	7.25437450408936	0.463281116636724	0.185816158051347	0.779766724461716	0.21104471320798
0.453272064208984	15.1164655685425	0.477826077534578	0.19611227610805	0.783047899015402	0.215517827009429
0.310552276611328	17.852424621582	0.444748533290593	0.183294602315188	0.756904193843655	0.203147123706735
0.301230010986328	17.8038158416748	0.435386792468881	0.170086485688824	0.74012055402503	0.214522716034875
0.281999084472656	21.1816082000732	0.434701200686434	0.169238274884713	0.73525182914309	0.214754661219069
0.260372894287109	12.6615228652954	0.416256249505037	0.168450318435268	0.713959064221256	0.209104112990297
0.224133422851562	3.03672647476196	0.413484010724076	0.170836595971322	0.723158550215434	0.212375205942332
0.309594696044922	5.71043539047241	0.44070775374969	0.183406651966624	0.734070637760579	0.210310634209682
0.293751190185547	10.5985889434814	0.433251198277884	0.18716534974591	0.735351802724666	0.204292438909493
0.341839691162109	9.3269853591919	0.425901213430472	0.177097014048027	0.722509911129131	0.20311022427418
0.341839691162109	9.3269853591919	0.424659894482936	0.169642609870365	0.704343625906208	0.20289382720508
0.341839691162109	9.3269853591919	0.415816211743981	0.168890990778408	0.727117810350801	0.186406546503072
0.192468704223633	1.2960866689682	0.464947253032968	0.185683628617957	0.772533049512701	0.190127541003735
0.192468704223633	1.2960866689682	0.458548889336483	0.18033118155251	0.745098607440074	0.209776957862754
0.252447235107422	9.06701183319092	0.481221803300973	0.191024530100524	0.772525740339329	0.219422950244284
0.262960784912109	11.0816164016724	0.496782284984648	0.190169717975992	0.795117450033358	0.212982009811104
0.294766021728516	13.9019613265991	0.492400948455133	0.189750638981786	0.78987756967704	0.211917815470239
0.238759002685547	11.3433713912964	0.430949766720342	0.169556881859638	0.734767189731729	0.201853057924437
0.44691015625	7.77805042266846	0.443311585946758	0.175914709967674	0.754377154445229	0.197208734702726
0.240948699951172	7.79626703262329	0.419230189251236	0.169772869498525	0.734692054826139	0.210259444985099
0.231055618286133	12.3056440353394	0.411993235898219	0.167674986558864	0.73285665148769	0.209782787999605
0.234638320922852	9.52670192718506	0.396971408918334	0.163987161008789	0.73820190592893	0.201363202906815
0.227522537231445	1.43184912204742	0.433691851271146	0.173908207202441	0.735353938280237	0.207949093096743
0.266568725585937	6.51486921310425	0.453055593461991	0.186908545319949	0.740159564606476	0.197459602108529
0.325839721679687	16.3695392608643	0.42947371816992	0.181756645901106	0.730072881907502	0.191357664068301
0.340643127441406	19.337194442749	0.425364107262616	0.177230636993554	0.726389852814698	0.196200802310373
0.336825500488281	18.047758102417	0.415706347704956	0.171270222155849	0.704299738638899	0.201558514298064
0.170734481811523	0.237542942166328	0.435826817176529	0.16976996435972	0.722028232637694	0.1987920303171
0.185596328735352	3.79891443252564	0.459428727388135	0.188349496554896	0.762382759475874	0.199565837805285
0.199935699462891	8.70559597015381	0.466955488473749	0.192229085521225	0.771271843712055	0.207123670852521
0.220981994628906	13.5325899124146	0.464256119061659	0.180782248317059	0.74823987212102	0.216559358563167
0.255204391479492	9.19384098052978	0.440303837498354	0.171892765575675	0.722255735671793	0.212809029557506
0.227813186645508	1.54304099082947	0.38890516523587	0.146020441677518	0.666825752029777	0.196524029383344
0.180491775512695	1.6326996088028	0.37757405441544	0.131218571817138	0.648419991272011	0.195433182388482
0.191216339111328	0.60385537147522	0.403664717219306	0.149422388275278	0.663156090365519	0.201463938574296
0.198529525756836	3.09932398796081	0.419925565607797	0.16921565591886	0.715078830841633	0.202899439270181
0.209251708984375	1.8584725856781	0.43131753669668	0.169068821315201	0.725172171053859	0.214040237445504
0.209234771728516	2.95193576812744	0.441836132387426	0.170278429654852	0.728437967130935	0.214741143171294
0.260038635253906	8.91725730895996	0.437596915518164	0.179281812546516	0.732458355416455	0.202346977166283
0.300402130126953	17.8478374481201	0.45788655813399	0.19257012486403	0.750646030262891	0.200068582606339
0.347339019775391	27.3136386871338	0.448489570868805	0.18911327025738	0.746485469832836	0.197559149997584
0.389094818115234	28.0442523956299	0.43797215705917	0.180012072398591	0.734524930374083	0.21056043022615
0.434449859619141	29.540018081665	0.439893671747246	0.180027040493228	0.745529640866117	0.222404142493986
0.434449859619141	29.540018081665	0.449592782774244	0.182070366154017	0.739183048472748	0.223778580282547
0.173034820556641	0.471134036779404	0.434642611722508	0.166931218734325	0.716909570175475	0.204550841457289
0.174414459228516	0.639621257781982	0.4618083119549	0.163108059582465	0.744345867650744	0.231342707644124
0.179228927612305	1.55560040473938	0.482970522242405	0.18192100146952	0.77414010441748	0.225590273358351
0.274943695068359	3.90507650375366	0.46155151554411	0.174672161807269	0.755507614260736	0.204632909694154
0.203246826171875	2.37755346298218	0.441206971004835	0.164188198790315	0.727461367221506	0.200467979832124
0.178819564819336	0.100257359445095	0.416739291930904	0.145076790166889	0.652092138754036	0.206196230106027
0.215442581176758	5.00139713287354	0.418450270478538	0.148613619242382	0.678953247856338	0.209144269586415
0.207497039794922	1.64368093013763	0.421662520069055	0.148377862357917	0.676642413346558	0.206745831288502
0.196381057739258	2.89095067977905	0.429609145084186	0.151945302416869	0.678686717332223	0.215092035578296
0.201208450317383	6.09756231307983	0.429907828582027	0.165176043342114	0.708929499174365	0.210843067065571
0.254	10.4205646514893	0.433845215817453	0.183782153718603	0.737627025327512	0.192518470068102
0.257556762695312	15.7760410308838	0.438020657299701	0.183073193174719	0.744547323848768	0.196701645816451
0.295077514648437	21.0218906402588	0.459118595378791	0.190317914971067	0.748214384301565	0.203316729024524
0.349136871337891	17.392147064209	0.460862625546703	0.188785466736496	0.751745742994035	0.211349191512209
0.409435485839844	19.018798828125	0.456560252192439	0.184204042276163	0.76271232536048	0.220262024555169
0.401671142578125	24.9123630523682	0.450577408203636	0.178126680775373	0.745964209262547	0.224303573100692
0.310153869628906	32.7776679992676	0.437480847297427	0.173406697276722	0.711785810474071	0.217126942809303
0.177494613647461	0.141660541296005	0.438075627122627	0.166895366269385	0.714131338481479	0.198905887311635
0.195095138549805	6.80981159210205	0.468103330170728	0.182584787631652	0.761276951172137	0.210237361240106
0.323592071533203	4.03934192657471	0.485287864301389	0.170243288444274	0.762003398962891	0.235575179563436
0.250233703613281	2.99116039276123	0.466121648776859	0.164107498518368	0.735584948213127	0.20814724663084
0.219143814086914	4.14254236221314	0.462024666889487	0.15743057185627	0.723135001502647	0.210148771884969
0.262594848632812	6.0656590461731	0.443619577367352	0.156650617890456	0.699057134064711	0.209314770441584
0.259026824951172	11.0604877471924	0.408280650143089	0.154841225476543	0.685388812223349	0.198004613460951
0.238249389648437	4.80529260635376	0.433173154433586	0.160418555858634	0.713014366456998	0.205618276538517
0.18900178527832	0.428197234869003	0.43415230573732	0.16405053601248	0.71501226861845	0.209326897705748
0.214916595458984	4.63531160354614	0.421845218086259	0.174426443440731	0.71831969669547	0.199406285395665
0.271400115966797	14.4123506546021	0.451304101955971	0.186718907166531	0.752493608282231	0.2006770739867
0.323394409179687	20.0935287475586	0.457448565868296	0.191180549795559	0.755078702962651	0.197082372572518
0.339205078125	13.6615753173828	0.457660361578352	0.188491289623463	0.736742107214685	0.204215642362203
0.295937194824219	7.45357990264893	0.453235671480037	0.186803561555542	0.738133185220042	0.210697945052087
0.320713348388672	10.7167501449585	0.452339435581419	0.1843472072502	0.748919315724524	0.219432240683865
0.302583557128906	19.2200336456299	0.440322079434602	0.174374982527415	0.719162549593785	0.218338965259995
0.324706237792969	26.9604663848877	0.425008539446584	0.168754115199488	0.695714173175437	0.213368545645506
0.324706237792969	26.9604663848877	0.436220359306414	0.18235249289695	0.727755688538031	0.209224363341821
0.182020965576172	2.20515847206116	0.430348040667628	0.170690761036079	0.728520034161387	0.201697408015179
0.211080688476562	4.10774660110474	0.489795078001251	0.183328857431495	0.755148039139099	0.212931274350195
0.280894134521484	13.10671043396	0.523259456067875	0.193116435077719	0.799276584390933	0.216932031436105
0.197071823120117	12.596776008606	0.5097369796699	0.196107597150329	0.800378648839445	0.189367203517847
0.245013275146484	14.1447172164917	0.515728453176126	0.19852013525345	0.793846310311437	0.189239720320123
0.258464019775391	15.9720907211304	0.495865632775729	0.18916805842322	0.786485929890362	0.202409108508378
0.284071838378906	18.7777862548828	0.4255508761581	0.168422813313537	0.725959238650575	0.199966625126805
0.262349151611328	9.92220878601074	0.413759319348228	0.16339921071012	0.714995609967992	0.208430181161877
0.195435791015625	2.24578714370728	0.423276409237158	0.165290887876308	0.704522740375188	0.217213377375048
0.218083404541016	1.9980742931366	0.441770965802283	0.170378263424682	0.706886329502472	0.210843538520809
0.241159301757812	8.76455211639404	0.46177514807794	0.180177015250937	0.733878052434438	0.216193357243681
0.254786956787109	10.3106708526611	0.463067956244205	0.187478985978703	0.738962753987486	0.211603236434802
0.263534729003906	8.69742774963379	0.439785449171688	0.18099310054217	0.712388359023542	0.191162509444112
0.243289108276367	1.52364027500153	0.425072708484822	0.175170810361962	0.699785694512042	0.195558647306463
0.29646875	5.11725425720215	0.419637541714273	0.16595963104911	0.688750590743279	0.209834212302461
0.31935107421875	13.7092819213867	0.424193255995661	0.161375718313162	0.683110738120964	0.215206195152589
0.365194976806641	23.3554000854492	0.437336475419738	0.175873309662181	0.712193592070507	0.214944557380676
0.380045318603516	33.2459564208984	0.427388572054041	0.175761809787547	0.719407301094292	0.209778658316319
0.380045318603516	33.2459564208984	0.496173928272468	0.19494283327373	0.787334890477582	0.208360055654924
0.201627685546875	2.27490711212158	0.437643445165391	0.170269492485486	0.729526191754616	0.206459408488716
0.226672424316406	5.2030029296875	0.473243540629858	0.182721750437228	0.765673257294417	0.217587006104821
0.271637664794922	14.9264478683472	0.48025331067864	0.187046771802245	0.772883348224949	0.211892398714154
0.236651473999023	22.3125514984131	0.486500944972109	0.188422641794188	0.782282895624471	0.213733382235097
0.3024287109375	24.1527366638184	0.50041578298154	0.196221364243038	0.794997838894624	0.206296061682445
0.237489944458008	25.9038333892822	0.490278678658213	0.19005881990705	0.782514488222895	0.210146507956066
0.261	19.9437561035156	0.419554344120881	0.171567958836419	0.728174863436393	0.198447813543891
0.289341186523437	11.0780830383301	0.406223973870059	0.16647088628385	0.717140213272329	0.188893721536911
0.24515837097168	2.22539901733398	0.398945806049957	0.164707654779375	0.692131865233335	0.182997336400224
0.213	0	0.313291584548763	0.161353116331729	0.646016188811104	0.089085852184635
0.213	0	0.427278971661304	0.17702281487751	0.737147658806545	0.183528716278902
0.222311294555664	0.685229241847992	0.449185510012916	0.183672573395081	0.74033289495965	0.208925496512427
0.221194763183594	1.7796516418457	0.458713964368131	0.186161808296429	0.730072474361781	0.21554780368421
0.276036102294922	3.85891819000244	0.449058534830715	0.183023529995966	0.731243863341319	0.211841268302839
0.283242126464844	6.67434406280518	0.440125472666196	0.173122636364562	0.712132179261898	0.215247907322794
0.300225799560547	14.364875793457	0.443691482587427	0.173126632197379	0.715764534525856	0.218140493094586
0.348097778320312	23.7466907501221	0.448942195459657	0.184199969994882	0.736285550478583	0.208935079167493
0.364444763183594	30.4090766906738	0.446567430202806	0.182733672399185	0.737983704852754	0.211317757944217
0.392320739746094	34.1823654174805	0.458361764507579	0.185898849709144	0.747301267125661	0.213499745800476
0.392320739746094	34.1823654174805	0.519995857442325	0.191728857081842	0.78289389274061	0.228640778198584
0.846542175292969	6.83545017242432	0.523782377232712	0.191512081896048	0.792858854357139	0.228823441963838
0.199481552124023	1.63212072849274	0.480786960745296	0.192834828474513	0.776665447863671	0.218122279885329
0.302599151611328	8.28047847747803	0.52370115029483	0.194525039431657	0.793776690973249	0.23018348252386
0.56845556640625	17.0126991271973	0.537532323320164	0.19753513101067	0.806213174304997	0.233275237174138
0.456356628417969	26.2052326202393	0.513143538013524	0.194004340725232	0.783267777074097	0.234420331951926
0.317874481201172	34.2551536560059	0.519002120469682	0.193631710807727	0.786177667330523	0.224219504567351
0.296213317871094	28.5193767547607	0.489354227260535	0.18866895366072	0.774177722489101	0.225970226741454
0.248365814208984	18.5580787658691	0.455217742541397	0.181658172934804	0.7561801386298	0.204882767926479
0.254960784912109	8.80613136291504	0.457987134265688	0.17574005911503	0.736363733867691	0.203614962048367
0.231995559692383	2.09229207038879	0.446824972411716	0.171635842254336	0.717624471539576	0.198698517230254
0.216819458007812	0.176909253001213	0.403373266972761	0.166909118979901	0.678471090818198	0.178993296019714
0.213	0	0.229880407500728	0.133363189049881	0.533080372408417	-0.006115186562324
0.213	0	0.172929791077122	0.118553572918269	0.441530964640497	0.001255382485124
0.213	0	0.400567924652889	0.15195182049912	0.688941498851527	0.174976486543183
0.237438430786133	2.2833034992218	0.436931110681557	0.170245134408564	0.721232313435434	0.20884865391999
0.272988830566406	8.96914482116699	0.438199443359232	0.180246723927188	0.714868471868533	0.212052521819882
0.268187561035156	11.2370080947876	0.442235550228768	0.172954302941818	0.706756515186733	0.21787983544856
0.31442578125	16.2231159210205	0.449552048362342	0.183758897593439	0.730992171460344	0.209004581882945
0.312745635986328	22.1965274810791	0.447256002040092	0.187153337876809	0.745120922912446	0.211950361616763
0.374440643310547	24.295711517334	0.452312423031314	0.19037588349522	0.749863509784174	0.215527010670916
0.394532501220703	27.6080513000488	0.489063602293464	0.192816703099201	0.767757378812391	0.241661187313401
0.394532501220703	27.6080513000488	0.530445293625847	0.190388289123516	0.799016761218038	0.246982538320972
0.923936889648438	7.00589418411255	0.520600394333342	0.184301527454134	0.775682408287123	0.253276404448041
0.209006454467773	1.37694013118744	0.487148197884414	0.187506586993948	0.750930704971116	0.224223599241109
0.246494613647461	11.3949012756348	0.515360438541875	0.201188985113995	0.797585426412025	0.221657727509387
0.468623779296875	21.3204956054687	0.53687843062643	0.196414815524097	0.805058230568231	0.257001801016669
0.435467651367188	30.548454284668	0.524428552782816	0.205981025458759	0.811019332484922	0.247888031124806
0.373594116210937	31.0781421661377	0.518937292145829	0.204752432430108	0.806342553623143	0.243057793333224
0.353569915771484	22.6662693023682	0.499182512698402	0.203751381074792	0.795942013989889	0.229773314811892
0.320310119628906	16.1938400268555	0.47597028819825	0.201233466088265	0.776121866784079	0.197168397194259
0.318191284179687	13.9224090576172	0.505317248639293	0.193753142873862	0.783063990855854	0.209725040600058
0.241021026611328	6.78058385848999	0.506468839284745	0.194255209969438	0.77875986284141	0.212882705051759
0.213	0	0.450550141270619	0.165360835390511	0.735564558113224	0.217238279783576
0.213	0	0.362227988036774	0.149456751075454	0.650088650708892	0.145352842863911
0.213	0	0.257924999242571	0.145637994661854	0.537315251167728	0.046718841030414
0.213	0	0.360046099467207	0.138621999845419	0.619061002818183	0.157073195801527
0.216885772705078	0.142838969826698	0.448556755819053	0.168480460559902	0.708183249329335	0.215921574711289
0.237199768066406	0.874793648719788	0.453806313565734	0.177358771512484	0.718050652099707	0.220060308157768
0.248160232543945	2.34570026397705	0.454526120236653	0.182669603196326	0.733933075382468	0.217391574019606
0.293780395507812	9.26573371887207	0.454153544468255	0.197506478222464	0.752774534519228	0.206472846727554
0.304426971435547	13.3590221405029	0.460046742720491	0.194395679464899	0.75124254086117	0.218660373269722
0.342162628173828	14.7654676437378	0.464273865513353	0.195101617602018	0.75796839406114	0.22580924005803
0.334881622314453	18.2485790252686	0.491926705170251	0.191426412592029	0.776815778794437	0.247987155074781
0.344822723388672	21.1369552612305	0.505889133904667	0.189154192280255	0.779403544548464	0.248905907641385
0.381073516845703	25.9438724517822	0.5076923308747	0.183620475967678	0.784693813370845	0.254499904694291
0.391403228759766	24.7032947540283	0.497836080648415	0.171519299995257	0.769260985116209	0.25611846497074
0.858250244140625	12.1057891845703	0.517001401165274	0.183159387514535	0.774620628945473	0.248429247665282
0.288805419921875	4.62146997451782	0.548419265524544	0.178938169115222	0.790474590521341	0.272037148321
0.238144134521484	1.18107652664185	0.475987640385656	0.188959753139035	0.747275490767881	0.210812547626613
0.649281066894531	11.1996812820435	0.529624174155635	0.215616784837671	0.817659634108987	0.2080455874147
0.257667724609375	21.1245746612549	0.511040102550229	0.198234422982322	0.796836452742909	0.235095129357612
0.324350921630859	31.1409454345703	0.508955769704414	0.20170543284153	0.805457472217586	0.241391201183182
0.377837554931641	27.9133129119873	0.503890986662609	0.203642707904783	0.803983551167248	0.228287885043502
0.317259033203125	18.0863704681396	0.496464410775675	0.207323082890649	0.794120203067267	0.210901983677691
0.297679626464844	8.6976957321167	0.479774724131747	0.203168329536553	0.786060661936875	0.202543494932975
0.255286636352539	4.88105058670044	0.504403782672265	0.199554588447811	0.793794389892264	0.209161042558818
0.245501235961914	4.2846827507019	0.511811599549177	0.197850522634344	0.787731443761434	0.22032545468351
0.321121643066406	5.9072756767273	0.504971798667663	0.182400879431251	0.777938892162292	0.241810888725301
0.258189056396484	6.82596778869629	0.469378225437906	0.183905580550787	0.754903401686197	0.210650912454604
0.260192413330078	5.00246047973633	0.441827053246499	0.177135472704067	0.724313465624205	0.202221896607589
0.213	0.037033800035715	0.397498161576264	0.127805720140841	0.635286865667466	0.181738613601365
0.223095336914062	0.469553142786026	0.452606077393224	0.163214674044022	0.70653291191042	0.217026305002539
0.252263153076172	4.42605209350586	0.455728057852785	0.182438108814539	0.721597066650139	0.214438955349215
0.25700927734375	3.91993355751038	0.462204285984962	0.190061102429797	0.7455063015374	0.218668526877181
0.242220397949219	0.151039883494377	0.451527443409145	0.191788070022244	0.743438636661852	0.207650878442572
0.293523895263672	3.44215035438538	0.46895692313098	0.19617983444007	0.755088391152595	0.21706787267362
0.3018994140625	6.40789270401001	0.478491041862086	0.195922208078646	0.767263849383833	0.225061385009265
0.350676116943359	8.87628746032715	0.4912966975344	0.191760844245419	0.776746889216393	0.238340326873382
0.375457702636719	12.0276441574097	0.501873044197661	0.187505702190087	0.788453433019997	0.246179160277202
0.389556579589844	17.4152755737305	0.499878771512611	0.182190957441893	0.783054615500671	0.253879171920413
0.441980895996094	22.9075088500977	0.506490923149879	0.17798897014071	0.774422777651577	0.258552059938636
0.416808776855469	28.9869155883789	0.509275136161915	0.16484907039921	0.763271048730487	0.270256870167673
0.416808776855469	28.9869155883789	0.502401047676555	0.158937462882668	0.757255440225065	0.279706147935934
0.416808776855469	28.9869155883789	0.534917409477784	0.160234944071639	0.775667185533791	0.280447365389603
0.71604931640625	7.80198526382446	0.504573066720434	0.15912192723428	0.729323711267868	0.26353927964438
0.71604931640625	7.80198526382446	0.525048862938557	0.159613114666606	0.762242521338406	0.271941852571759
0.229088653564453	0.37198269367218	0.515735451057433	0.170479411019585	0.749962026232131	0.252648292542961
0.269186889648437	7.46313238143921	0.505253201580931	0.198121300496343	0.765479536900737	0.212352557348472
0.283974914550781	14.1194486618042	0.521050374650286	0.206697997927384	0.78906792344947	0.200669443447246
0.330983245849609	23.2304077148437	0.504659640238606	0.209076561385652	0.792861944099343	0.201467900933084
0.357962860107422	32.6885452270508	0.505362350425512	0.202989791097415	0.800790242533084	0.211321030694008
0.37808056640625	28.1754779815674	0.494214063862999	0.203497993493011	0.788685646337664	0.221002912810778
0.368572021484375	18.4889259338379	0.50318072870534	0.209488970531119	0.788454427378238	0.205414396739604
0.313674377441406	9.50863647460938	0.494726566064623	0.208970117880519	0.790848588065772	0.207487423855044
0.321520141601562	6.21583080291748	0.485426407846244	0.19636391892226	0.778864352302498	0.213055360421038
0.286138519287109	4.51285457611084	0.502712688415815	0.194794171203957	0.775834615341196	0.216405224831815
0.285676635742187	6.35579586029053	0.490038496276465	0.194059332932787	0.764623913510589	0.222984353496967
0.327860931396484	14.0322599411011	0.506724153678324	0.195941177758966	0.781940245877309	0.236522514551156
0.334114562988281	6.80410194396973	0.503291672735029	0.196713478031132	0.777138978429555	0.227094125291579
0.235100524902344	2.08979868888855	0.497462884065826	0.177420138605366	0.749718620346077	0.241434707242941
0.234583557128906	1.05712962150574	0.494834289602414	0.185514621530383	0.754223943060044	0.226196572103946
0.242846481323242	2.99671816825867	0.468077956009852	0.184730418763357	0.731990345004201	0.215314587608973
0.281389129638672	5.28596353530884	0.468930803808727	0.193194015201555	0.74108233728187	0.212656416966299
0.315952362060547	8.54032897949219	0.484964061411553	0.201099034524211	0.772249847254857	0.212061604330645
0.292960632324219	6.4880952835083	0.484691876970112	0.206416995810997	0.771151374210463	0.203641115887721
0.294334686279297	2.42108964920044	0.481883860787712	0.202683188890446	0.773081478924554	0.208309064358779
0.306656219482422	1.02305150032043	0.494417190545823	0.195766454651531	0.770222929635269	0.224674185141403
0.334972076416016	4.13867139816284	0.506445232966097	0.191261514235243	0.778030478295635	0.239005124675712
0.424358184814453	8.74088478088379	0.512013332598664	0.182989963069105	0.777244683383355	0.252695045446708
0.654186096191406	15.4317264556885	0.522989925694083	0.185541441500441	0.784379872149458	0.25681960191748
0.515557861328125	21.2313213348389	0.500154956024037	0.183445112738433	0.769769840636761	0.248494669828923
0.517442260742187	29.3928604125977	0.512065725879106	0.17252210764468	0.776721343241976	0.268248881878485
0.477013488769531	28.675085067749	0.531379450098753	0.154961927216987	0.767144161283919	0.288260775664972
0.467412445068359	10.5682592391968	0.477352833433676	0.170104036258743	0.730811828867579	0.230126589816691
0.388946899414062	9.63092994689941	0.502959476078432	0.162307948203673	0.726457259966604	0.240534502364181
0.366882781982422	6.70893287658691	0.501835034888037	0.150249401767832	0.729489654913082	0.234760508780571
0.288127838134766	2.74520659446716	0.478048090187147	0.205672727134193	0.764847271854253	0.178980132839576
0.25429216003418	2.58296084403992	0.432989481952333	0.193727943819364	0.721653736596563	0.16404739624864
0.274750061035156	8.85997676849365	0.502770259152076	0.208427031459368	0.792570941048549	0.210718029348426
0.316372131347656	18.2731399536133	0.522417016302996	0.207360431655402	0.793145663218493	0.228256098994893
1.23532238769531	27.9824352264404	0.538957059237354	0.175851012109335	0.771149766167711	0.27160685064121
0.402414520263672	36.4171485900879	0.523863303486448	0.194373438614863	0.799904340581513	0.240623515631001
0.462295288085937	31.7760066986084	0.515039855510636	0.202709761776968	0.804009932739417	0.228826141119523
0.400907073974609	23.6152801513672	0.515871688356298	0.206274505468066	0.80323679478287	0.21620997826938
0.334837921142578	17.499849319458	0.500398505758138	0.203699105190319	0.791304328813223	0.20375997652266
0.385752349853516	15.7480382919312	0.476881209788887	0.196335111685157	0.770327429535581	0.214867602490799
0.325715454101562	7.93590354919434	0.490608505824492	0.194206660524113	0.775212059310651	0.218495615823771
0.325985504150391	8.73472023010254	0.528932318653848	0.191890056747212	0.806168546869053	0.237875069531185
0.301374053955078	10.5392951965332	0.512658897174154	0.181248985341715	0.768256657154974	0.250048981340728
0.252273010253906	0.647433519363403	0.502864703447931	0.19092277099591	0.766206184774005	0.227061035542418
0.284453247070312	4.19513130187988	0.493333825096616	0.18827102152964	0.763853565616866	0.226451485880504
0.276429229736328	9.46261692047119	0.493672448408946	0.186210871159663	0.762998785391578	0.225331364441736
0.304063415527344	6.51631927490234	0.505483207742431	0.192029176900395	0.772599437696488	0.222027253192513
0.271998779296875	1.88119208812714	0.521743014993481	0.198283274517091	0.791655789304911	0.231336956059744
0.359675598144531	9.8550500869751	0.504694787295108	0.194528818989746	0.776325515176513	0.230876479085968
0.33506640625	14.0997400283813	0.483303959951047	0.191045675588451	0.751541620340317	0.208176061559343
0.360469329833984	11.7965602874756	0.49591372576383	0.193844406842151	0.759753201161942	0.217187645200109
0.358863555908203	9.74566650390625	0.506312774162202	0.19204005848143	0.767970695216997	0.223022953647032
0.364954040527344	4.82666683197022	0.509946946462404	0.196784145993501	0.793751447924868	0.224135290505192
0.362873504638672	1.89568364620209	0.513400779406261	0.186225759307177	0.778840525499295	0.261054676651043
0.428161193847656	7.22783136367798	0.527962501178562	0.175257831068594	0.7710019850287	0.275141630919043
0.425327087402344	16.2769966125488	0.532692200856638	0.17641328750314	0.769343066429624	0.269121621930337
0.520697814941406	26.0419788360596	0.518649019038216	0.1669701812233	0.761837554831756	0.276038620206529
0.564935913085937	32.0258750915527	0.526633765679394	0.163777148315477	0.773176071171191	0.285282175549289
0.564935913085937	32.0258750915527	0.491849632002118	0.180114633763237	0.749981691011445	0.224609305105813
0.52520068359375	9.73647785186768	0.50527664876636	0.185309505036362	0.757862341231212	0.230483472494096
0.313466979980469	1.01222276687622	0.48896656593477	0.190421673791229	0.764490499167451	0.227306898009909
0.284719604492187	0.066205732524395	0.460831776110013	0.183088801914063	0.731716404842372	0.204011030758719
0.317943267822266	2.54623484611511	0.46220063204728	0.203185077032711	0.751852830756048	0.191697685063878
0.274314086914062	1.72832465171814	0.474629309505123	0.211211695075221	0.77744886622492	0.184121103462546
0.324346740722656	4.59515142440796	0.489097721336747	0.214449619518	0.794525149294906	0.16655289819126
0.304384735107422	10.4555110931396	0.494209391137206	0.211301623317304	0.776241273019223	0.193566757820416
0.350285614013672	17.5901393890381	0.532356094101548	0.205702249391555	0.798845075822408	0.240178280648146
0.408384429931641	26.3815593719482	0.547412051650738	0.193771952090903	0.813313541673077	0.27004360813037
0.724731628417969	33.0308876037598	0.52806353108204	0.184849195401871	0.782791277406761	0.251072620549182
0.524288391113281	37.7606811523437	0.504014330641074	0.187807620750269	0.768089503208298	0.232496501340193
0.638768981933594	31.2062683105469	0.53780650341405	0.191646462641124	0.805020830878033	0.251432568534624
0.407587646484375	26.8771152496338	0.502743342866294	0.196523369750364	0.776935273217717	0.226855914714518
0.387221984863281	21.9630966186523	0.501889909476388	0.198561666457947	0.788240710718868	0.230350567548999
0.372935668945312	17.2434978485107	0.516958877692457	0.196333665221151	0.791435644748882	0.236668628206423
0.345713165283203	17.6263084411621	0.529777730770373	0.186884334566962	0.79382870855191	0.243595595477176
0.329641357421875	14.5394296646118	0.533337337786129	0.185337278966678	0.791088056154482	0.235892324600681
0.897761535644531	7.55112028121948	0.528247781724181	0.181095713058761	0.777557738269788	0.242841517210919
0.286914031982422	0.628328740596771	0.499464604525656	0.188389572945123	0.764815837348345	0.208542949052248
0.33143505859375	7.1236572265625	0.518400567096982	0.18804670877922	0.78772304017603	0.220511232098278
0.710225769042969	9.76974105834961	0.583014002755468	0.184535313249618	0.825466001686863	0.272689698337629
0.276583343505859	0.609647393226624	0.519009205193084	0.188704770524957	0.781033051526484	0.232838406973206
0.371162139892578	9.25627326965332	0.512104606429053	0.182358226396146	0.770916849102193	0.238069018214101
0.484450012207031	9.96079730987549	0.523608713808324	0.181479432722377	0.780236139212413	0.248231754272502
0.41397900390625	15.6558866500854	0.523211475606798	0.184108802197161	0.776717625617597	0.244888490572235
0.46008349609375	14.069845199585	0.516639650623081	0.189863173211283	0.781019756972007	0.236682738942949
0.441681213378906	11.873046875	0.515185262844074	0.196268375389878	0.799272527518222	0.227626055138082
0.413779235839844	6.73484134674072	0.518888358459477	0.186536071447043	0.789511377676983	0.260103957585223
0.412317596435547	8.04378890991211	0.524962730635709	0.176995135302584	0.774783596491745	0.26463773333014
0.426065307617187	14.2724380493164	0.49295863537009	0.183528902631872	0.776198448552444	0.242438446003285
0.431866455078125	17.9739608764648	0.477254824443868	0.17826686254001	0.755539344703178	0.246692453666561
0.478741180419922	25.3354797363281	0.493086326096975	0.161741718903415	0.752290044211423	0.270554656819488
0.555359802246094	33.9757347106934	0.533357658108914	0.149003112879483	0.761868143636507	0.315641517962004
1.01923760986328	8.95109367370606	0.588905487161673	0.174564775361548	0.828806921964037	0.300223824717024
0.364921569824219	3.76631593704224	0.521906776404415	0.196871719502695	0.783149635789885	0.227721888650169
0.313611663818359	0.68965619802475	0.490439720719154	0.207148337148504	0.778000978795914	0.185415915619097
0.35790771484375	9.39225673675537	0.495014530124953	0.225847296667109	0.785262767253844	0.174953955450409
0.3230185546875	7.64120006561279	0.49723306337873	0.217930022839561	0.786771681165345	0.189990134173129
0.300391326904297	1.1465916633606	0.490470943719921	0.209521403768852	0.77321952358748	0.184655327059781
0.303319366455078	3.3122227191925	0.489371909701772	0.203313869083135	0.778389641214459	0.19120487581808
0.320506896972656	4.44797611236572	0.507575638015107	0.197231090587948	0.76930084205932	0.220795110098295
0.360377136230469	14.4663705825806	0.51731075553984	0.196136518709035	0.780515819358655	0.233440000103219
0.540564697265625	18.9702320098877	0.5665623963582	0.183923939084966	0.798154592699384	0.285200836254447
0.625833740234375	25.3485298156738	0.613975315016439	0.167630713215039	0.82196099344746	0.333254076847576
1.88777185058594	31.8382911682129	0.615616739914431	0.161874076378742	0.828993019956725	0.337118610247119
1.06111865234375	36.9228668212891	0.596601388665569	0.149411647354785	0.800329476987068	0.357268298767317
0.968785217285156	36.0973320007324	0.585707216772603	0.167448973414541	0.812838587892237	0.321962578812877
0.466182434082031	30.3630638122559	0.561125039186888	0.174703733796836	0.801445348647753	0.293028505105034
0.4	27.1452522277832	0.554852449337463	0.177543430479307	0.805135551408526	0.286148015691213
0.405822845458984	27.3899898529053	0.539353094191765	0.182501236721771	0.796945343604856	0.266010463281564
0.406286895751953	21.3632259368896	0.547756489740513	0.176205984380391	0.793769449829783	0.271244662322949
0.352887573242187	12.0152807235718	0.527620464997193	0.182817609147292	0.779218235898265	0.228977373216387
0.347950317382812	2.47352409362793	0.530264700900906	0.187681654017543	0.783652351142422	0.231614223472611
0.770510803222656	5.71749544143677	0.552083334990089	0.180568253594533	0.78863907639382	0.252011028082604
0.331978424072266	8.73870754241943	0.549522037545392	0.18003406592461	0.791620361021469	0.267955643525013
0.293706878662109	1.54210960865021	0.501225714843564	0.194815304757243	0.784206997079391	0.224165861409344
0.293947631835937	0.33194163441658	0.486556472558635	0.198920022245489	0.773661783860689	0.210504672775681
0.301405639648437	2.43577861785889	0.488248636889297	0.186228344247963	0.751379291892775	0.218200661136589
0.320701110839844	11.2126293182373	0.476148818161087	0.185905523375659	0.74758499797445	0.215550311820974
0.336893615722656	4.37443590164185	0.489226628142463	0.192953908314895	0.764966202282985	0.214659335605292
0.366958862304687	1.903883934021	0.497375018994783	0.191441818228612	0.766645161431671	0.220545326386641
0.347183624267578	2.33127379417419	0.517907282969393	0.186991484542777	0.774514636166273	0.253902995073929
0.387091247558594	8.53910827636719	0.547731974077247	0.184085029562319	0.80444135902101	0.273487351144301
0.432834777832031	4.27782678604126	0.540538419033517	0.180746569435011	0.791902840865684	0.27475030088913
0.490240264892578	11.7362089157104	0.522952947955746	0.176347589301654	0.782970190369605	0.275826619228798
0.52428076171875	21.3682632446289	0.524662162244408	0.15551585586162	0.759269795306052	0.304303682978441
0.546628723144531	31.1311435699463	0.54039810096869	0.144139158666807	0.770232995211999	0.329408422970458
0.447754638671875	5.63001012802124	0.51708764373608	0.193345620923547	0.789273256761503	0.219048543065714
0.382071350097656	2.66594243049622	0.503169826319446	0.197722499066152	0.77896120170196	0.203277498295883
0.424117553710938	8.00065898895264	0.506443384531265	0.221396315065659	0.806189501456631	0.176469543143014
0.391735382080078	9.22366523742676	0.510387479627436	0.21648451210586	0.792573654118005	0.186492475210899
0.329724029541016	0.67322713136673	0.513703533998696	0.220994306802081	0.797216928287895	0.192911982931296
0.346525268554687	5.60886907577515	0.48801625458919	0.202404523954327	0.756845224491505	0.17682231990786
0.356191986083984	5.77740478515625	0.491856201045384	0.199579742117545	0.766600810828545	0.173229427254694
0.310910247802734	1.9303332567215	0.501189930328671	0.19073742174237	0.760090839233449	0.219124510025028
0.341226684570312	5.78239870071411	0.515988867782452	0.196991092575731	0.778507326903282	0.231518981408076
0.388454772949219	11.1876831054688	0.544503451691872	0.192376369108549	0.801309702896061	0.251657546176338
0.461506469726563	19.1222610473633	0.579263200930618	0.180592254461819	0.817988766638741	0.298937553670862
0.467318054199219	22.9621753692627	0.581997485085828	0.159350338995446	0.79978586663148	0.327471395031431
1.100283203125	29.6133193969727	0.575718148756901	0.163899321578129	0.797579645288187	0.329395619503052
0.973009399414062	35.3804397583008	0.604539580368369	0.148819174516727	0.805786023116558	0.364631191401055
0.567868469238281	33.6808662414551	0.592852944502487	0.166971834779523	0.824255494310535	0.323379354107276
0.420663452148437	26.9610347747803	0.578808355651411	0.181034222968361	0.821667891196234	0.293099174555255
0.388372467041016	20.4809894561768	0.533759518140216	0.191552028762129	0.795336770230243	0.242619686395174
0.455826873779297	16.8723087310791	0.549427401323697	0.174610826829174	0.797237087420123	0.274526827824758
0.359033874511719	10.2488994598389	0.529221952756768	0.187342414587689	0.787697583953935	0.232340742578738
0.359491333007812	2.49127435684204	0.5330942060676	0.185820039224557	0.782900803666746	0.241490072746971
0.401532043457031	6.98781442642212	0.548770049460585	0.180438228293479	0.788105728573772	0.260417662478808
0.363101043701172	14.8102321624756	0.534795993762204	0.186465561159966	0.784925527232663	0.250964886493207
0.367751434326172	10.5323610305786	0.526934601319519	0.197096799850378	0.806073685832378	0.236050675042962
0.354448455810547	7.69218587875366	0.521047772122662	0.203213883600567	0.798397196217017	0.223347268308997
0.328373321533203	6.39346218109131	0.502463593503114	0.193050050705339	0.769756358082507	0.219653346069614
0.353528900146484	11.7194957733154	0.489320557772738	0.192102318441981	0.769060088758639	0.214125010560227
0.342466583251953	5.54592895507813	0.494990919713203	0.194936862251745	0.770093782647049	0.211577306378314
0.402948089599609	7.2653694152832	0.525205259570101	0.197415067890036	0.789865468167801	0.222448142466863
0.531988464355469	10.3924760818481	0.532492751398819	0.1885118073067	0.789802776847579	0.266672671547017
0.517388244628906	9.43412399291992	0.545627961137244	0.183093549365822	0.79952441304506	0.271287836757438
0.422072143554687	5.90461540222168	0.535499700026807	0.180893796455361	0.783061826960351	0.271628413035673
0.491534515380859	12.4235172271729	0.53649637115522	0.171735907311413	0.783965478938527	0.283493311850754
0.552161743164062	21.7541580200195	0.529408839715686	0.159454731488146	0.758935728809914	0.300158940103956
0.578488647460938	31.3974914550781	0.546488180560791	0.144083897562354	0.771835305978156	0.334142466230167
0.392424713134766	2.82061576843262	0.512857387475799	0.194436460985205	0.781108801929979	0.219093254987264
0.388499694824219	6.41410160064697	0.516848222941283	0.205185745045904	0.79490113899701	0.19941382852337
0.402369018554688	15.8948259353638	0.528323487028545	0.206380229820877	0.802952890288479	0.212149008578317
0.418657897949219	10.7714738845825	0.520940594599799	0.209061335948988	0.799223765112737	0.190815138731156
0.389107116699219	1.95167672634125	0.517044854187178	0.213661942349288	0.794582949671753	0.190036178113409
0.380305084228516	6.89462471008301	0.497786293214587	0.208589661060543	0.765479118237612	0.180753420666498
0.358832183837891	10.6846561431885	0.498426073936934	0.198438645520923	0.762330794069941	0.184114386228755
0.396607391357422	6.58470249176025	0.50778095085779	0.190229522400097	0.76312591480227	0.204803320968826
0.344673583984375	2.49209761619568	0.515525234729547	0.187651820021237	0.763471243250165	0.237172440778225
0.376723419189453	6.38586854934692	0.528176970600557	0.193841487925532	0.789136800410043	0.242890204014073
0.431159881591797	9.61955165863037	0.511650364583997	0.187406897010837	0.774190656237485	0.227287963854742
0.463998504638672	15.5327386856079	0.515625648933655	0.183725919335389	0.77653003050484	0.251609176467876
0.53128125	23.1523017883301	0.520059121718066	0.181227746247948	0.770848081187909	0.266264066466593
0.580396606445312	26.2292594909668	0.533536974211249	0.176036228294295	0.779935116155018	0.279603427589216
0.602959289550781	27.9278869628906	0.550195904806433	0.182277474153869	0.804670368333326	0.28474883494988
0.515270629882812	19.5506038665771	0.553537515090006	0.190338879834354	0.807463467958812	0.275624878246547
0.495894622802734	12.885630607605	0.563758239884049	0.183306392568984	0.805880266772261	0.279100947624722
0.469262847900391	7.28269815444946	0.572162924650916	0.182888671782373	0.819189609239329	0.279401122108332
0.411172424316406	5.49609088897705	0.543877517445935	0.193346767751526	0.802656221134787	0.241888371608786
0.3795732421875	2.28240394592285	0.535840132296343	0.193023959595773	0.786087528295372	0.237152708100165
0.364381591796875	1.11951339244843	0.544595578853668	0.192927539118746	0.793120500915524	0.247454091901676
0.414110321044922	6.25481510162354	0.549795938613852	0.191960377583359	0.803674846874722	0.252335365685421
0.478769989013672	13.3157043457031	0.552011184512647	0.196615734647986	0.818826517169522	0.260040281597508
0.403345367431641	4.49040174484253	0.546516854192206	0.19058811880492	0.80144470308706	0.251154092490058
0.428880737304687	6.13878774642944	0.546981902568691	0.196762231561202	0.81252520279648	0.232121356797921
0.490311248779297	15.8568239212036	0.541654653897791	0.199272646249465	0.807528311526966	0.2349870093497
0.57890966796875	15.5294370651245	0.548494193824857	0.191826412619818	0.806515622466758	0.257605419996185
0.538784362792969	16.5543689727783	0.545040002801839	0.192937914799034	0.819282841946114	0.251537866139258
0.616700866699219	19.9209308624268	0.561538324161672	0.174062929033535	0.806274124753303	0.301374051319933
0.587008666992187	17.4497051239014	0.56344934874141	0.164260162520056	0.796883407399312	0.313990022904414
0.466444854736328	15.8360481262207	0.551935839237557	0.176311630829885	0.798337506098302	0.29084647894401
0.529577392578125	19.242488861084	0.53938892417687	0.178685718935956	0.785765544492754	0.282708121040964
0.594115966796875	26.2520160675049	0.520677344582499	0.173101605964427	0.779768186477448	0.283408471281462
0.542008728027344	34.6667556762695	0.544081437599104	0.154109546641774	0.782630861169243	0.312794706163646
0.494455139160156	27.6897144317627	0.538021997523257	0.164430271024435	0.791471641258739	0.314122153883567
0.494455139160156	27.6897144317627	0.52770112472954	0.167939245540739	0.787616698572256	0.312127393920471
0.390772216796875	1.22414112091064	0.507495508182487	0.197161983428714	0.782767238692161	0.200979498202179
0.420172180175781	3.70377588272095	0.516230958080489	0.194117916428037	0.775748618938836	0.214739037295379
0.468454925537109	13.0217504501343	0.545225106504203	0.189076950174004	0.782788797219624	0.237002473629291
0.448597991943359	14.6173362731934	0.543806169278872	0.194579864610489	0.792832131678227	0.239663074420186
0.434884002685547	4.68666744232178	0.533762225294666	0.197250913826947	0.784805872882629	0.238184659244209
0.504384796142578	4.97788047790527	0.526593446120151	0.198526109737136	0.785731499684229	0.222263324308201
0.399723358154297	14.3482875823975	0.524708547034028	0.197438828225892	0.786089057140177	0.206635201059592
0.420224914550781	13.5149803161621	0.528940673503377	0.197774189424461	0.785560797486979	0.205117437710914
0.372199981689453	4.2380428314209	0.537794803643517	0.189324206318796	0.774253563750845	0.228844964867297
0.377785827636719	3.1206111907959	0.532483988183968	0.191138110397013	0.785135591879067	0.231693359705619
0.381879547119141	2.63621401786804	0.532439223586676	0.180030374720906	0.780316219421041	0.258263352190415
0.452196716308594	12.4779787063599	0.536946277044811	0.173767505957579	0.765909747246633	0.263874732071074
0.481081573486328	13.177885055542	0.542684018421532	0.175357825447206	0.781499634753949	0.277853272933914
0.542781372070313	17.8436908721924	0.552340271092454	0.172810745163109	0.793171083607321	0.296570664871334
0.500712371826172	23.162992477417	0.545505856501171	0.18293245541946	0.804432993966943	0.277784500137164
0.494970733642578	15.0843420028687	0.526745159029811	0.187041815630274	0.774881662754012	0.257920464399626
0.420174682617188	5.58638858795166	0.566240907758543	0.174238719445705	0.803201639225069	0.28020443181302
0.388419891357422	0.402391195297241	0.560104322626528	0.183120916009162	0.80879200112186	0.272847140021802
0.420974884033203	3.46636962890625	0.562960462388259	0.18305149605618	0.797575261429376	0.273868962806362
0.41040087890625	8.20139217376709	0.561488353399448	0.184202188067281	0.791657078384713	0.271669604453574
0.481177551269531	8.86909484863281	0.564364113823063	0.182196924087218	0.803055444527627	0.284556628327529
0.526495849609375	4.46875810623169	0.568999713980487	0.179355660687019	0.809464081056989	0.297449463240357
0.614516967773437	12.5761022567749	0.582126138272527	0.182630971342341	0.820872966325347	0.293496744514943
0.644057556152344	12.6571969985962	0.57307698099373	0.180049587347807	0.809848026682587	0.259630559649579
0.587418518066406	8.46081733703613	0.582490874813916	0.176831753675605	0.823624109893126	0.27480661994386
0.699742553710937	11.7600860595703	0.592332457384225	0.164329447818052	0.8149718710159	0.320065296965241
0.579621154785156	20.1067008972168	0.57870488415943	0.165067633054223	0.810295200500584	0.3295237790887
0.63931884765625	26.4521312713623	0.586755995900413	0.149533904875441	0.806960292586607	0.342049434528333
0.707139282226563	28.662073135376	0.605573096997408	0.151646154743897	0.805597249829419	0.352331637635328
0.626212036132813	26.909553527832	0.594328342719038	0.159247092162639	0.803453791161915	0.331427171202855
0.625778930664063	25.9007453918457	0.594060415891468	0.162665957785499	0.808570851190342	0.333811887209014
1.01752508544922	28.1120529174805	0.583651524627165	0.165182230053149	0.797800641723266	0.33494339427837
0.608004150390625	32.7771072387695	0.515263779710425	0.189163918098594	0.783480363233277	0.26384233169239
0.580508850097656	35.433708190918	0.473073014956019	0.184025505546312	0.770031440088199	0.246910642451745
0.522	33.5367774963379	0.525712505430227	0.163262520744021	0.778412475876462	0.30082738501876
0.522	33.5367774963379	0.554996921864772	0.151403539015724	0.776379261652098	0.322846118317463
0.444603637695312	2.71038365364075	0.541328237851298	0.19263625633094	0.796727027485064	0.225872393245986
0.443593109130859	8.12567710876465	0.551280498326164	0.182067295872726	0.793651436348654	0.249697038193759
0.493449279785156	14.8960580825806	0.547005630338595	0.175285004490402	0.777539557853589	0.264177697911137
0.5441875	17.6887550354004	0.565596670479975	0.176809951883292	0.797570272919858	0.26503218815426
0.454279205322266	11.0074014663696	0.560579300766462	0.176130305574183	0.793968095976998	0.282782494864951
0.519455810546875	11.2990188598633	0.560382546871263	0.172328481342794	0.792746940944227	0.299826893970553
0.616077209472656	18.2266387939453	0.56209664711558	0.190710087471804	0.812083537107827	0.264265596812968
0.443476013183594	17.3334083557129	0.539022829440506	0.193895504019218	0.794527723591359	0.241714042291373
0.457021667480469	8.5394287109375	0.533885986829442	0.199370886672114	0.791755526904443	0.206134661124011
0.407718353271484	2.75767803192139	0.533553903660297	0.188546771327926	0.772566118505338	0.230225585497814
0.403933837890625	1.23342776298523	0.522510538203909	0.180522327322871	0.767375492079095	0.263120558667577
0.441856719970703	3.16338706016541	0.531730939340172	0.180328235959824	0.777067289876326	0.273650849153791
0.455684936523438	3.79376983642578	0.547438271975384	0.177318755303435	0.792866939375189	0.283949464112764
0.523859436035156	11.0044288635254	0.560575072368323	0.166685880771987	0.797623864974862	0.309790383924743
0.55067578125	19.2204551696777	0.56009707744105	0.17729916756746	0.798215978558555	0.294877509385707
0.531360473632812	9.52309894561768	0.549584806173271	0.182283201529676	0.790528933422811	0.277685234689558
0.430727844238281	3.49033546447754	0.582888213806623	0.169484131621197	0.811984054080899	0.303332632641796
0.644240783691406	8.69214534759522	0.583413440172529	0.172485060893316	0.811142766542324	0.320199690222117
0.544334716796875	12.9953756332397	0.599969800829003	0.165820208868117	0.812896048802304	0.333972253974601
0.5554091796875	16.0879592895508	0.612449997767749	0.157282727288961	0.824376271535276	0.359447427579658
0.658247192382812	16.1593132019043	0.609595185137112	0.158776978509064	0.820400200073813	0.354683097505916
0.696934265136719	14.1673440933228	0.621599061126197	0.149442988675098	0.818344837513209	0.366607252159969
0.854387145996094	18.4096412658691	0.626985192787551	0.147719376412597	0.825380220064133	0.359603955946795
0.664665344238281	11.6234474182129	0.619093941763399	0.155513636627384	0.821915379465331	0.342341359656332
0.833100952148437	2.24581623077393	0.614831363803624	0.148366669387615	0.811508331421516	0.36574639748172
0.853856079101563	8.47541809082031	0.609835248523195	0.150473267831614	0.812661761990464	0.351595336239316
0.660018615722656	18.3807144165039	0.597815124826191	0.144852397416748	0.793169542991875	0.358894637374038
0.683025024414062	25.6764392852783	0.590889233227178	0.142062863436183	0.791099062886661	0.361985810430763
0.680927490234375	19.4694557189941	0.631717333565793	0.14766283337561	0.822066484366429	0.361763624487901
0.962931579589844	17.1757984161377	0.637773139263578	0.145813991445473	0.822798508672046	0.372798601012555
0.728551574707031	20.2133007049561	0.63653206877591	0.137635572351026	0.8155727600944	0.388412901211458
1.10016223144531	21.0086822509766	0.627248752457317	0.143721180548057	0.812044098916348	0.381554641675309
0.641434814453125	23.0644683837891	0.58036838914673	0.173178435308237	0.816499320981675	0.328168307424137
0.552798889160156	25.5058536529541	0.497124542546376	0.179368593257628	0.782213505640157	0.245327576259581
0.560030517578125	25.0295429229736	0.503983636761583	0.173744328295384	0.782125544745644	0.273972400443753
0.540842224121094	23.3164138793945	0.534535045042705	0.166459290490821	0.78951178561194	0.297081909822263
0.540842224121094	23.3164138793945	0.550860473017871	0.16684004773336	0.797445942892648	0.309586307705557
0.424327209472656	1.0287002325058	0.568627990567605	0.190888115785822	0.810712137353497	0.265764306909966
0.424327209472656	1.0287002325058	0.561739733323294	0.177205746249854	0.78834115961039	0.276656024705292
0.546015502929687	10.8780965805054	0.578065749453951	0.162781542896972	0.792301416643307	0.299937417880681
0.523021667480469	20.5535926818848	0.560403792150437	0.164885713565705	0.76750114718001	0.299216955892054
0.535982666015625	24.7549533843994	0.579970403583233	0.164513816898213	0.789479451053785	0.294467540444253
0.528955078125	20.5197067260742	0.577630916666339	0.168883687651821	0.790392641311102	0.301177099152157
0.537326538085938	20.6774101257324	0.583721621239308	0.157876617602697	0.795451958591212	0.322572117433528
0.594107116699219	25.1412906646728	0.59217141718984	0.159729580420844	0.800450611965935	0.324807683444
0.564484252929687	22.4379825592041	0.593791430164682	0.171358856734995	0.816747872435847	0.302215975418481
0.477156555175781	15.2650918960571	0.530545336233926	0.188981396845454	0.788225505624771	0.236112417109612
0.444609497070312	12.1288814544678	0.542097409853973	0.178163879452804	0.797620279175293	0.259046278341594
0.432391326904297	7.43558740615845	0.546280514813671	0.176962035199557	0.789269114889691	0.283317209320487
0.461194030761719	6.57554006576538	0.556368981034123	0.182900728846988	0.799972922399819	0.281762674870652
0.449563262939453	0.980800151824951	0.570496605768425	0.182940945378248	0.803543343587765	0.284822125602031
0.581356140136719	9.33959770202637	0.59965233607609	0.157652443550427	0.815352198288504	0.354294702152664
0.640330078125	19.0187339782715	0.586226321686902	0.159704050329743	0.805694590817412	0.342895902653045
0.599588928222656	11.0743169784546	0.55324380596077	0.171205661255854	0.782335332250743	0.301460963967214
0.471319458007813	3.01838850975037	0.576627799312478	0.164816955967961	0.803615134092358	0.322161289602433
0.566039855957031	5.98928356170654	0.602059110659615	0.155997372820179	0.811188073956868	0.354925292194869
0.667937744140625	15.8903770446777	0.636585293860834	0.135408005503622	0.820943253442376	0.409313027499552
1.134978515625	25.0622520446777	0.637032602042989	0.139233321998536	0.821338659717775	0.404465588335524
0.779575927734375	25.3333396911621	0.622467133319585	0.152882776426831	0.823880452713725	0.378798658489316
1.28181311035156	24.1114940643311	0.595043756301039	0.167672758172591	0.820711819119762	0.338829390764837
1.22909887695313	24.3796577453613	0.602276839413088	0.175384936183405	0.829410906009113	0.322680398254726
1.18594116210938	16.3787803649902	0.597479800870631	0.174625965911211	0.829528933696162	0.318775970133933
1.13406176757813	11.7568559646606	0.621226539598178	0.156479222078887	0.833095459454063	0.360437060510048
1.03151428222656	14.3195924758911	0.626872015563033	0.148488426023534	0.81961636183358	0.368358412632677
0.659247192382813	21.7046813964844	0.594322953507448	0.148496537612585	0.792762523003917	0.361792904343793
0.691132141113281	20.4014053344727	0.567985724287504	0.152640034987729	0.782550625373085	0.338608909301193
0.605981628417969	11.6635208129883	0.575018381471489	0.159706850085167	0.790161376619811	0.330676481740034
0.571758361816406	7.21566867828369	0.532770264718092	0.178887401306251	0.779178053533069	0.262793691643484
0.577350158691406	11.9256000518799	0.546357595954905	0.176515066331436	0.786495097332837	0.296172948521313
0.590843811035156	11.1438865661621	0.554609110899683	0.18253069351184	0.804042055508388	0.283684761332443
0.597809692382812	13.7422933578491	0.532007124746289	0.182795598069261	0.790890486993047	0.281363017390886
0.646196899414063	15.6437816619873	0.506160133297439	0.167512877264087	0.755517710019439	0.273508631893617
0.579737976074219	15.0585412979126	0.509511035199278	0.172258024633948	0.784810636870046	0.268161432947393
0.586121887207031	13.5084991455078	0.518169008498207	0.176324300822774	0.799903990618234	0.279590256554242
0.586121887207031	13.5084991455078	0.558558110939027	0.151514513177392	0.787090878311654	0.335124229752661
0.519947998046875	6.50660037994385	0.574424352631985	0.162700910043277	0.78244302225447	0.300860516121853
0.519947998046875	6.50660037994385	0.569363593146545	0.172417512049536	0.789169007586319	0.285514312783146
0.462011932373047	2.7419593334198	0.586662249013386	0.158351095244374	0.803333160093573	0.321218342914413
0.542235290527344	12.3387575149536	0.587434131959786	0.153491652292697	0.82035232531024	0.327143948494995
0.626292114257813	20.5892105102539	0.56520626359308	0.171829792863722	0.805659340210422	0.298938527743167
0.619713562011719	29.8248672485352	0.569736432333739	0.177071150856825	0.791057586422845	0.28918361027403
0.805110778808594	30.4508743286133	0.602244295784428	0.168330026980698	0.813598730396124	0.322005294031909
0.760616577148437	30.5572528839111	0.616235893487957	0.150918943726365	0.820723555173791	0.355483863205887
0.923333068847656	33.2075958251953	0.631703706349196	0.147099734315504	0.826172970416494	0.371559429841821
1.0914580078125	28.0029830932617	0.632943834545089	0.158658515126742	0.828811741824221	0.350895748672655
0.530049072265625	24.322322845459	0.545768790625811	0.185318114584789	0.796292130332806	0.256603090907487
0.491958648681641	20.2686920166016	0.550175431246478	0.185077596103715	0.8057561937287	0.257077305054603
0.51385986328125	14.2255296707153	0.555127250053217	0.173521828448079	0.792493520680131	0.300190640712857
0.629931396484375	4.30208492279053	0.568411849823332	0.177813075798625	0.798483082809252	0.29827759676469
0.541818420410156	3.26895880699158	0.585122529700465	0.169463718084389	0.798821265816844	0.325056953459063
0.919154479980469	11.4133682250977	0.633728277641448	0.140766331235659	0.820830645285628	0.401881154701385
0.651993774414062	20.9533653259277	0.590664129108267	0.154177193261789	0.797188974996033	0.348371983236612
0.519485717773437	16.6483325958252	0.54940516841105	0.169633991675087	0.77471825626578	0.29198214640735
0.519809143066406	10.0197296142578	0.572134557061989	0.166193925255885	0.796674734088605	0.314840192375805
0.52452685546875	10.9699678421021	0.605071425182622	0.157349531603875	0.81453506676487	0.359831063644254
0.601401123046875	18.3544521331787	0.640595548280577	0.134133116644255	0.823657303440535	0.416419883315441
1.22501013183594	27.4729843139648	0.634253389697842	0.15257464371415	0.830364748724741	0.381939290739131
1.29037854003906	26.3913955688477	0.60676530647202	0.17044497467926	0.834118592829522	0.34412311874647
1.27628356933594	23.2616882324219	0.584399434756336	0.176889842295617	0.829706525479791	0.313538056392866
1.23914636230469	20.1158332824707	0.582732017395197	0.177744217807819	0.817727186526712	0.302047463081614
0.846366088867187	20.1203441619873	0.604748437170044	0.16567724327705	0.823800611861144	0.336137526842958
0.809643981933594	20.4450435638428	0.624634042769883	0.157976351734206	0.827931188024291	0.359037598976204
0.664221618652344	22.7294998168945	0.606366570289934	0.157430195256836	0.809703240502884	0.352442834775417
0.601786010742188	17.2785377502441	0.580990828810696	0.152700653271729	0.78910862431574	0.356270113571937
0.568734985351562	13.3036432266235	0.549309146569328	0.168282270787751	0.79403211054492	0.306977850826721
0.682310485839844	8.81222820281982	0.56378129547791	0.162509246863019	0.784227081174712	0.319276453047467
0.525594299316406	3.01313519477844	0.529559534036977	0.183030345982108	0.774989840610796	0.258571641881963
0.543239440917969	2.13943672180176	0.522803788556298	0.179980435600154	0.7698908242358	0.269104700451054
0.510265289306641	1.49693202972412	0.528203493947035	0.181031741195632	0.776175890844573	0.276292502245461
0.503218444824219	6.25386714935303	0.510435930268669	0.17885310675782	0.772237836723944	0.2731798056982
0.539641052246094	5.9814453125	0.519060616920621	0.16530827889623	0.761675674569422	0.272824286522424
0.542980712890625	5.02036952972412	0.524367030233279	0.172789936712906	0.776915763077679	0.257795241205055
0.52880322265625	4.03839015960693	0.512165153944584	0.173541373935573	0.774978403795015	0.265107605171643
0.483903747558594	1.1858903169632	0.547735758144678	0.157484051382331	0.774776009570276	0.317043319159433
0.483903747558594	1.1858903169632	0.554631481015011	0.155927404013874	0.772304345235088	0.329806531433509
0.657367065429687	11.2593784332275	0.591906201834726	0.165376126265102	0.803237865635301	0.326171237197682
0.571659912109375	5.62915229797363	0.574605803149017	0.179382712373523	0.819373836338179	0.287513224108416
0.513195983886719	1.58529675006866	0.596171603869222	0.164693626701307	0.807541397733014	0.332641649975957
0.580201782226563	8.28694343566895	0.5991203955274	0.165031003291791	0.809915253268051	0.34211918799007
1.04456689453125	16.9583034515381	0.629021926446833	0.156186658461426	0.821960720323291	0.371608194102449
0.673619384765625	22.2416954040527	0.617198357399783	0.162927537199911	0.828534694920777	0.342396517759902
1.24567895507813	29.8087902069092	0.651044303540186	0.157372019838731	0.853368541670406	0.382369004943537
1.57375073242188	34.6391258239746	0.63508665420203	0.145405884873527	0.828717792240756	0.370467369882612
1.40457299804688	26.1951179504395	0.607007040593453	0.164194260591665	0.824763764178038	0.335433252654026
0.975664367675781	19.1742153167725	0.589112147716372	0.150719370898027	0.810929809841547	0.348544096815195
0.912847900390625	15.8090515136719	0.577789846877923	0.174685966901281	0.817826469432957	0.294135225098226
0.572096984863281	16.1257953643799	0.558918369295612	0.180777580867986	0.800639948589673	0.280863881972637
0.777608642578125	11.2959480285645	0.58803834221461	0.15853990243169	0.793727281555449	0.331921473312986
0.608177368164063	3.76380133628845	0.597285610758509	0.152758627112083	0.791565311146312	0.3433010035808
0.890506042480469	5.51816606521606	0.617056810399535	0.148052262803879	0.801713645594229	0.376959900631421
0.88689990234375	15.3805265426636	0.642410856134962	0.130975933564715	0.813885684219652	0.407776642989368
0.619022399902344	24.9612998962402	0.561522389869438	0.159947856812492	0.781012659343166	0.310626317082552
0.632529724121094	23.694881439209	0.582992829263293	0.146120198096222	0.784456847754801	0.335176467725666
0.604056884765625	19.6128120422363	0.609166625421578	0.145640099850777	0.811474302336683	0.357879099257397
0.647942932128906	20.115234375	0.603928875776792	0.160674996468227	0.814949652253434	0.359110718811229
0.817806701660156	24.9235992431641	0.633267421661653	0.155277309156381	0.829263629928136	0.381543708922269
1.28619018554688	25.5643539428711	0.59771624295761	0.161954734674609	0.829656983583712	0.350190560174699
1.2133251953125	17.9462337493896	0.593760229901676	0.15532705037649	0.832532586859308	0.35138129931616
0.911558349609375	13.8221893310547	0.59207830681753	0.166443120289105	0.824019491702225	0.332168249073555
1.15744177246094	10.646505355835	0.607604735668701	0.151152500734676	0.809544244323572	0.359680836934217
0.865899597167969	10.3104705810547	0.599553889622303	0.152526681411198	0.797747081859234	0.359669316558386
0.674402648925781	10.562406539917	0.559049899293155	0.179926018179335	0.803082182538972	0.30438437907038
0.740569702148438	13.518874168396	0.55936237395814	0.176451992504318	0.801066001543655	0.30610949364109
0.697400451660156	9.17481899261475	0.539171258652857	0.171783886487435	0.781286593895465	0.289444828035979
0.645243896484375	3.96784901618958	0.534206396036809	0.172084845438829	0.781317666988348	0.282712760012881
0.631209289550781	1.29290640354157	0.570984855079435	0.163124748067224	0.802360205705722	0.322440916301998
0.584455383300781	4.22992849349976	0.54934928036076	0.175192604955276	0.789353622121227	0.28683006064852
0.576676513671875	6.8951530456543	0.542399586039945	0.179942745122174	0.787039388592994	0.271386341839061
0.546796752929687	6.43880128860474	0.553136022164864	0.176583801772048	0.798125128971574	0.284536213882814
0.559588073730469	0.459259539842606	0.537065271400321	0.183968675064796	0.778351546065287	0.263956100891657
0.526482116699219	2.80607461929321	0.533805218235374	0.180539977554453	0.782093665362093	0.268611855471964
0.535178100585938	3.58108425140381	0.508100777102285	0.174996608234292	0.761736972523917	0.261667783564994
0.540184753417969	5.19647598266602	0.51050368429424	0.172259694800808	0.753983206184094	0.261195743660611
0.494256195068359	7.40671348571777	0.526897616736696	0.168795256122641	0.770202267703063	0.285022438065259
0.494256195068359	7.40671348571777	0.5358288016149	0.181405153867397	0.794614545447437	0.263903542224906
0.626523254394531	5.71527004241943	0.603528097907641	0.154330552310282	0.810891037086865	0.350029310976418
0.566301513671875	2.39791989326477	0.58330598171737	0.165759203098138	0.799808838379229	0.321943315150653
0.748507995605469	7.43211507797241	0.549472928560695	0.187228403010082	0.800325234727675	0.266495338801792
0.572934265136719	3.38000345230103	0.539042511415795	0.186717073621023	0.789237528704349	0.259216740802223
0.580482849121094	8.1257438659668	0.571022256286554	0.161414806280936	0.786426283986956	0.330675380106994
0.745618408203125	16.12890625	0.618063978647147	0.141767035768665	0.801675331696869	0.371802163732123
0.710357482910156	25.3933639526367	0.597090382190446	0.167136407076924	0.817393717493565	0.339544533462252
1.20659448242188	30.3162097930908	0.584045260106943	0.181964200646895	0.836123280059151	0.310295883772545
1.26426611328125	21.6841831207275	0.573242444165238	0.175684870359107	0.825790778651771	0.30748629311323
0.951829895019531	12.3180389404297	0.563416309765265	0.16266624537016	0.795167529181204	0.316138791162323
0.717725952148437	5.83633804321289	0.583803910981957	0.151102156868156	0.80060626741595	0.343031111067321
0.863775329589843	8.33927822113037	0.609853637195897	0.152679119864385	0.817682834040595	0.368990656412461
0.81779736328125	4.6819543838501	0.63563374830615	0.137086148689522	0.819802266925943	0.406163413528725
0.577667846679687	0.352462023496628	0.638737793975604	0.135465624416243	0.81968850369104	0.391691358237705
0.867953918457031	9.33745193481445	0.636184397907072	0.134647719064749	0.809554299495424	0.394296542854462
1.05369677734375	18.1428337097168	0.630689411710224	0.136684307055675	0.815119666155159	0.394896650015832
0.872636291503906	22.8069591522217	0.622558006405589	0.151176956035444	0.817312864753028	0.356603763114331
1.25488989257813	20.8429393768311	0.621284626081847	0.146067411302906	0.813965717152233	0.366058069094106
1.3116533203125	17.5373649597168	0.612956612977678	0.14735308441744	0.806109869533524	0.373343856555051
1.21944091796875	15.7402153015137	0.599015644013361	0.15163392816586	0.808820858309883	0.363454088821353
0.9300224609375	19.0094108581543	0.590341991936227	0.151412646064758	0.791967035366192	0.347597813086573
1.07759814453125	21.8300361633301	0.562044294437422	0.158063707824548	0.791270732043734	0.331034476398991
0.891771667480469	12.1209669113159	0.579012078286097	0.14859459952134	0.802849076707029	0.348896495937529
0.842894104003906	4.07536506652832	0.555208633631854	0.149783469507149	0.772074608377441	0.327397198118264
0.793703735351562	0.907252848148346	0.557445246472021	0.155608838785503	0.774703727663815	0.32385962378204
0.764139587402344	1.0927060842514	0.562934422028047	0.163691516255493	0.781059517846611	0.310767203583202
0.755967834472656	0.852872610092163	0.563320932591058	0.168927365208677	0.798475716951659	0.301849958802467
0.734005676269531	3.82594442367554	0.560103354490828	0.177939822789032	0.810458641667324	0.283358975684866
0.621169311523437	1.66554272174835	0.560154159120843	0.178669687325403	0.811848405035823	0.294310936245716
0.622316833496094	3.58584833145142	0.543066472298055	0.180271462879384	0.790103767112795	0.276192132232682
0.634988220214844	7.70796775817871	0.569580535006939	0.149893785161367	0.779879601065883	0.316645384842305
0.58038623046875	12.155387878418	0.55963450504104	0.156736083986052	0.782749763727452	0.307775322492741
0.653632141113281	12.6182470321655	0.558294629561637	0.158083176518388	0.78615623764322	0.303094418455103
0.572265991210937	4.35196161270142	0.582388971659106	0.161666350001916	0.79783139097365	0.30671676545755
0.582947814941406	8.74802684783936	0.583212597400064	0.170544182614384	0.809591753131712	0.312653778985022
0.843327514648438	12.126802444458	0.591248211317515	0.171399369561053	0.819903522207463	0.319098172131042
0.603144653320313	13.474497795105	0.545992309230252	0.175161006478791	0.788562916456753	0.293109452514377
0.567743347167969	12.6995601654053	0.525679209409929	0.166631556290109	0.763816821344591	0.285761231567688
0.549928833007813	5.63990449905396	0.550016913148319	0.158043744257321	0.785184737039412	0.305465710251706
0.549928833007813	5.63990449905396	0.549405932812735	0.175207954193951	0.78948691165217	0.289029203053587
0.6245927734375	5.72018146514893	0.680569653009729	0.117668590194122	0.825030390825109	0.460421580132632
0.6245927734375	5.72018146514893	0.62601756065442	0.158597731936034	0.818419138097721	0.370501916467734
0.657825500488281	7.14379262924194	0.638676318964617	0.147919732219913	0.829838136464541	0.395695698906485
0.85420458984375	10.8673715591431	0.607213138008678	0.165295952403445	0.815751986767164	0.330355180121698
0.607380615234375	4.71908855438232	0.594654183082292	0.177812598768517	0.820553028533081	0.29700854385624
0.566085327148438	5.17415189743042	0.591042489943654	0.159424674068271	0.803459709514108	0.336723149436268
0.606669921875	14.6635026931763	0.61894257561057	0.151764634404826	0.812591389975011	0.366350449089421
0.995792602539062	24.4887962341309	0.611178802883709	0.153599988246773	0.820962696192719	0.36733758840578
1.42496728515625	24.6666660308838	0.55163373034207	0.171019642345559	0.78422291763855	0.296248228825247
1.18533166503906	16.1867847442627	0.565724757208627	0.156526842086131	0.783775498523148	0.328986619536848
1.00920495605469	10.5969142913818	0.575573009305581	0.151309269984915	0.789721664617798	0.332175367315364
0.92086865234375	4.32886934280396	0.583797420503656	0.152019000285771	0.797573548241593	0.340945680298371
0.8661416015625	8.91938209533691	0.600956323766006	0.152230001720346	0.811880122984356	0.361417221493263
0.828982788085937	1.47335910797119	0.632321593977393	0.149937840676338	0.826596864131393	0.371632668502209
0.837391662597656	2.9553918838501	0.632625277250806	0.14920054879353	0.827110271923607	0.37004550914882
0.970548217773438	6.50163412094116	0.607049424452007	0.14158152719321	0.814995816063235	0.376540252521549
1.12018640136719	15.0152702331543	0.571305524646602	0.143639432284556	0.778192112675344	0.349988662868217
1.31926928710938	12.8757333755493	0.556286001573982	0.152446169819842	0.769303749955698	0.328160396527788
1.17012951660156	13.5409374237061	0.554368232793387	0.149814178851839	0.771408966612002	0.336039848522408
1.11982373046875	7.51917219161987	0.558591739774442	0.146915187244745	0.76430046392031	0.342836516106553
1.1060546875	5.67864274978638	0.533134849473543	0.151376737733812	0.748416958325598	0.314552326457553
1.00683215332031	12.0792388916016	0.552175051843476	0.159298980914388	0.770399407061476	0.312317686208156
0.843681091308594	21.4459075927734	0.523629855392873	0.175682788383262	0.760690715727753	0.270290991505388
0.802074890136719	12.9861555099487	0.529660898658301	0.169371676516956	0.762531143885285	0.294347843015949
0.864543823242187	6.28220224380493	0.568334409757173	0.153764819920358	0.780216725322874	0.330250144391979
0.83931494140625	6.81101036071777	0.594043255355874	0.140239756501596	0.781268813545293	0.349065724576647
0.82428466796875	8.99989604949951	0.602218422111016	0.140894149081615	0.788432977763735	0.337945973599451
0.828100341796875	6.43587303161621	0.589371214898503	0.151457660564665	0.801927665300982	0.313412478316151
0.731432250976563	5.58620357513428	0.576362021433785	0.163854574425456	0.8030704269858	0.291563882444633
0.721544799804688	3.49529504776001	0.573537088890923	0.164948839642477	0.802428919430282	0.29283538170293
0.906834411621094	11.2029867172241	0.588201677974396	0.157553691258627	0.808396791123815	0.333431213395833
0.712110656738281	17.6778335571289	0.58730122775843	0.147025486134197	0.793105424125663	0.327049717707244
0.744292358398437	17.2269039154053	0.581890791276749	0.149601636916416	0.794664392281863	0.311521144855307
0.807835388183594	7.33101415634155	0.58790472954278	0.147534618496239	0.799240083067564	0.332166732214155
0.694187866210938	2.57565402984619	0.596424700372393	0.153916785764456	0.799307482825842	0.335668498592309
0.725402465820313	12.5553569793701	0.608446468603598	0.152235961876568	0.816318664617612	0.351668555673548
0.804720825195312	22.0139846801758	0.604777639210133	0.164998335089766	0.823383222228022	0.33644934417055
0.682591796875	14.3338842391968	0.559764283140854	0.174006694383101	0.795603858190011	0.299229841848961
0.574756408691406	6.51591062545776	0.525775540806573	0.173515240014283	0.76782610372072	0.27095561174866
0.574756408691406	6.51591062545776	0.527171890206016	0.167007719623319	0.767202999986491	0.277218886118103
0.574756408691406	6.51591062545776	0.558185673535361	0.168076320832431	0.78205555095823	0.290759170636136
0.775568420410156	19.8986854553223	0.708888324778296	0.090992726399064	0.826393630566867	0.536422959524128
0.775568420410156	19.8986854553223	0.666410828267213	0.131453600621367	0.837155281615001	0.444580183344095
0.621039123535156	14.6735458374023	0.621160186903629	0.157655517617533	0.821361592122759	0.368617718353165
0.729926513671875	15.2851819992065	0.658649994972456	0.129703473979036	0.82881724136645	0.427478885886984
1.35757873535156	18.725643157959	0.643653452975492	0.148011046972049	0.825199334788356	0.384427173025805
0.6810810546875	13.8957204818726	0.615774169958105	0.176947719775028	0.831143077851427	0.331766676849905
0.6237080078125	13.5073146820068	0.603803968890092	0.166790244149845	0.826298151131033	0.327940179514015
0.726280090332031	19.2535705566406	0.621176833985705	0.160494962961709	0.823039318857863	0.356583960148996
0.707896850585937	27.4843788146973	0.614691579023121	0.14755705899791	0.808351873057477	0.379380118031284
1.32354797363281	22.4101333618164	0.547165832807978	0.142257083376848	0.764310152847586	0.330362826014282
1.10824438476563	12.4827852249146	0.564337977861155	0.138522727635126	0.764858851714583	0.34556527601922
0.961703430175781	2.47700476646423	0.545809099959932	0.147894044997174	0.769038516976877	0.312424106620172
0.977654418945312	3.79484677314758	0.560875757860638	0.144492367385841	0.780553062417055	0.324359262973686
0.952673950195312	6.51123476028442	0.588091871170897	0.143923601247467	0.803192657201944	0.344750669975627
0.895560302734375	1.62241053581238	0.593073388512059	0.143035530838016	0.805348361050403	0.351508258451829
0.977378967285156	4.86491632461548	0.589979453423335	0.145327403696463	0.804982445940603	0.347934619510043
0.988968933105469	7.63264751434326	0.580369420180053	0.150826792402683	0.804767418954638	0.345621768279985
1.10900598144531	7.46334266662598	0.596098505902373	0.126508106997297	0.780057104197111	0.395825014607394
1.11197033691406	3.84666514396667	0.551724101417355	0.154633157102685	0.759353868249624	0.332080326123902
1.10258142089844	7.05523920059204	0.526125327299548	0.178327391835985	0.77638291340071	0.278406247593771
1.04491149902344	1.36998891830444	0.53905188011223	0.161838811262798	0.762921345558101	0.300629410341886
1.08488159179688	4.44604396820068	0.573326380189948	0.144807869945124	0.776208313771484	0.352256530698199
1.07529724121094	11.5521612167358	0.549820876959212	0.168345788186183	0.781411052811109	0.294789381033123
0.936951110839844	21.1546096801758	0.570896963139766	0.164405584970866	0.806194997024884	0.322238358640783
0.907685302734375	19.7551155090332	0.581888934402763	0.15645191196119	0.802238645995511	0.335940207418288
0.913727722167969	16.1579360961914	0.608959762186482	0.136745670762276	0.799593565144159	0.375181116541145
0.924126220703125	16.4105415344238	0.615142472155021	0.143712397164106	0.806463962117353	0.37298113801397
0.926713317871094	18.9948234558105	0.615314808339392	0.153606123598341	0.817714765730897	0.351969830245075
0.726263366699219	15.815408706665	0.612064865352708	0.153313786759893	0.821492460275137	0.341100383323492
0.757551025390625	15.2886343002319	0.614009223127841	0.151720248179302	0.819886089935874	0.340505367863948
0.734350952148438	13.4374027252197	0.6160633379045	0.153083905991073	0.8205245224195	0.327121143311338
0.729008239746094	17.1423301696777	0.610255517456224	0.16678153032091	0.823731314889408	0.332961173325394
0.844381774902344	24.5576248168945	0.60372097134186	0.147199626744997	0.799867425779801	0.350799072211211
0.832783569335937	19.8111057281494	0.59086838919337	0.172495659808221	0.823951137930499	0.293751643588603
0.754406311035156	12.2262086868286	0.595068007991145	0.169735264295115	0.824661193969334	0.304975141434477
0.68886669921875	10.1206035614014	0.605317295404056	0.162588675389264	0.820002203605369	0.326886155872433
0.815349487304687	15.92041015625	0.612985481785962	0.159788392505828	0.817810522771775	0.336829230351677
1.01420202636719	14.6185913085937	0.617425318908028	0.164013657137306	0.827856802941599	0.348218026809134
0.660248962402344	8.03050136566162	0.544147272306794	0.182895751549407	0.796228908127034	0.266620430980986
0.562118286132812	0.883046627044678	0.537726709154	0.183139105170128	0.793547402003971	0.257624481077695
0.562118286132812	0.883046627044678	0.555564340096916	0.175131314040862	0.787313664305261	0.280629654966535
1.13505432128906	27.9834251403809	0.690583911593921	0.104958054870559	0.831827287070384	0.502459364187467
1.13505432128906	27.9834251403809	0.678828677750094	0.112106213035812	0.829211423577367	0.488011847097333
1.52695764160156	27.9195861816406	0.664641916976312	0.127540054277695	0.830075448142055	0.436651039025427
0.778859130859375	24.4714756011963	0.652973512834773	0.128980076796824	0.831095826319155	0.433349411316297
0.834568786621094	24.8431148529053	0.687855449850215	0.104040683898129	0.822682151720877	0.47585431808765
1.24762609863281	27.0364856719971	0.685475609751258	0.110535367363936	0.835751450414262	0.463524733743372
1.279486328125	23.4429244995117	0.677395177702018	0.126200893521772	0.836286534024839	0.437834599309011
0.654226867675781	23.214506149292	0.585252555760819	0.185396502539888	0.826899867127045	0.309969771627157
1.04771655273438	26.9657554626465	0.614998874633448	0.159847721046056	0.820776968778135	0.362574345398783
1.13190893554688	33.3442726135254	0.606330493891387	0.14648168592656	0.801793772848367	0.372713114085754
1.21929626464844	24.4260082244873	0.490934431605492	0.136170550861682	0.699080469693608	0.285537920430232
1.18094091796875	15.8191871643066	0.525787560547075	0.139547468255937	0.72532343148668	0.30578032766635
1.02559838867188	10.0283737182617	0.561587002946966	0.140225552576991	0.766613918040943	0.338701283224785
0.954689453125	4.10271120071411	0.556331009829164	0.139824771007478	0.767790919312737	0.329378361796278
0.953939331054687	1.81206274032593	0.566434488617551	0.146323181651625	0.776956409993606	0.326728394566762
0.939491516113281	3.93502569198608	0.601704167916469	0.136258242238573	0.802634439715074	0.365454518239456
0.944275817871094	8.75361728668213	0.598614275619874	0.139786162841785	0.802594037748658	0.361770652080466
1.00833569335938	16.1464233398438	0.588389251531283	0.150984419779915	0.802935665063554	0.35430212834065
1.13561486816406	6.57362413406372	0.603175557141556	0.123222905144024	0.775831594777614	0.409843420465555
1.13008508300781	3.72745442390442	0.541624998981217	0.151036536310027	0.755703675912354	0.325063587596221
1.13155834960938	1.57683944702148	0.542998737495287	0.159863775241179	0.765006752003933	0.309916443485438
1.06488305664063	3.79692983627319	0.554076154117683	0.159518913324029	0.774185591357542	0.312203843847512
1.125396484375	7.01142501831055	0.581203940915353	0.139608704972915	0.778696905520495	0.364695267851134
1.12907275390625	16.1149120330811	0.561893158674025	0.152766522510823	0.771825842152162	0.326713380856032
1.67543005371094	19.2252922058105	0.5796586571356	0.163662737195847	0.812679726273495	0.335925414863447
1.51089416503906	14.0159597396851	0.583845832761551	0.156362191963519	0.807745968112627	0.34597105892183
1.41846472167969	10.498194694519	0.596275343036291	0.140305094846866	0.805423320388714	0.362378832327945
0.949157775878906	9.85944175720215	0.624412820007892	0.151237966775482	0.8219668340087	0.369302230996777
0.919578430175781	16.7808437347412	0.627096389938173	0.154026856865295	0.831109358156299	0.370557393459517
1.48097204589844	25.4211254119873	0.615003152660757	0.150227119029544	0.82424938886151	0.372888962010874
1.18824035644531	25.1655979156494	0.63114928791964	0.153166726239369	0.83475325048481	0.376415575785134
0.836844055175781	23.4209136962891	0.622003653858549	0.164793685348821	0.83411689809238	0.340780788031611
0.851985900878906	25.7252101898193	0.619180529009198	0.168370090311745	0.836519416422205	0.335653520196257
0.924042114257812	31.1608486175537	0.610274437241249	0.157313223917284	0.818986382271279	0.335542924141564
0.866407348632812	26.2220573425293	0.591745825128161	0.18536660260325	0.83636685733955	0.280412170404235
0.844067077636719	21.0850658416748	0.592793185704855	0.176936789635824	0.832068102514857	0.295137636538088
0.768518371582031	19.9382801055908	0.605885785492423	0.173002564593244	0.833495938353995	0.312200877237827
0.833372314453125	13.4008655548096	0.613590001599742	0.163231289383072	0.821998080024207	0.333107180926465
0.688695068359375	6.91017246246338	0.611915924177041	0.163019152414488	0.82375471595169	0.346174012517302
0.579465393066406	0.565942227840424	0.557971827727997	0.179928511572632	0.800419926778489	0.269660982087409
0.579465393066406	0.565942227840424	0.566947081643633	0.178772736765863	0.809193613017438	0.276427568144459
1.16500903320313	36.9217071533203	0.628595827524462	0.152678181464324	0.819130046353843	0.388433682767561
1.16500903320313	36.9217071533203	0.607344412107871	0.173331798872263	0.82549966055571	0.340689158926973
1.41387658691406	37.018238067627	0.61592277012399	0.159485354564478	0.823388013393985	0.36548047702594
1.14592443847656	34.4911651611328	0.718178219413117	0.088787268594985	0.839949724414604	0.524223065285245
1.20634436035156	34.7557983398437	0.69792315210145	0.106819820502993	0.856920305697105	0.511572149016756
2.033876953125	36.2326965332031	0.608460962553786	0.144812307716419	0.797288864137948	0.362204868959396
1.69219519042969	33.361499786377	0.554647849663324	0.151274156204488	0.760934303229175	0.309697291314521
1.16334350585938	33.200984954834	0.573363883851083	0.157853923124616	0.783298732979252	0.321822875406622
1.10566418457031	35.9240646362305	0.556343763257167	0.177847945373319	0.794569094054667	0.30144925730228
1.06869750976563	30.9755458831787	0.57160264940755	0.150855123826437	0.776037594492111	0.349212238626652
1.07926611328125	21.247709274292	0.569524048260958	0.160790156362135	0.788731752931391	0.332162101189492
1.12656115722656	12.093846321106	0.576079180768472	0.1708805489995	0.799483358649573	0.326461508251477
0.98970166015625	6.17593240737915	0.58415809670264	0.153779416286638	0.799604595488989	0.342141246536838
0.989658813476562	1.97549188137054	0.575289036403381	0.136917124818389	0.775995223971984	0.351108598565261
0.9727197265625	7.19980955123901	0.605829679257004	0.132151354374425	0.790919079657049	0.37534446062627
0.928909851074219	13.7198123931885	0.593204164590446	0.142469011384056	0.791553064152465	0.361734349450641
1.04744396972656	15.7921123504639	0.607923726699111	0.134377246133962	0.798574856016543	0.382124318756471
1.09247204589844	14.3781070709229	0.592230324835809	0.12770090330946	0.771910432528201	0.374837119312632
1.09952551269531	11.4580898284912	0.569226481160578	0.136876767565293	0.77106758350012	0.365564968897043
1.17981823730469	1.9715211391449	0.49891883787259	0.147185777339654	0.723083561796993	0.294769661204829
1.11724694824219	4.42146396636963	0.504065285441714	0.150303845857405	0.72608421359173	0.287407883618134
1.09699829101563	1.53852701187134	0.548612477505914	0.166204951757882	0.778553016880472	0.305365734012852
1.17945043945313	6.34434461593628	0.566597311580812	0.135178816917314	0.778772363080325	0.364575495259013
1.21172705078125	10.0901155471802	0.563290017668893	0.114348743593774	0.752939520130512	0.391861861531248
1.2763349609375	14.0810604095459	0.552326719535041	0.132877157460716	0.744763813039523	0.363123477192006
1.39488793945313	5.01613330841064	0.557630945619096	0.132999819348018	0.758291464218461	0.364747219291416
1.43147290039063	2.02006530761719	0.55100814282305	0.158780527373315	0.784550528152017	0.319717714498681
1.39807751464844	4.50101518630981	0.581033879451188	0.16019776371272	0.810556661101628	0.338581147952133
1.47125158691406	14.3060741424561	0.557333307692305	0.152900491663915	0.791218239458231	0.340741711639908
1.42948388671875	24.2858123779297	0.55733605439805	0.134353677202295	0.767708976900389	0.366411531148863
1.45944079589844	34.1834030151367	0.549083910768109	0.136337169365332	0.750965532733452	0.352903807497613
1.29870483398438	33.501106262207	0.582596120168188	0.158089396311582	0.804974049451762	0.345008378882091
1.3235322265625	29.3576240539551	0.605756215382893	0.156023110199918	0.840491882309957	0.358548938466502
0.94637060546875	27.207935333252	0.598366651996261	0.170648805562807	0.845997861251441	0.308539603357596
0.953021545410156	22.8778018951416	0.605720442279307	0.175502383408262	0.843384472818072	0.304558433924796
0.937809997558594	19.2136898040771	0.602597123640949	0.172988129183358	0.837534357763413	0.311176502702819
0.840101318359375	13.3529720306397	0.593062689936765	0.174194633139201	0.830327825121709	0.298340172861918
0.848950561523438	7.37358665466309	0.587317937834334	0.16296357815576	0.809647913311678	0.320045276647446
0.584870666503906	1.01584613323212	0.600865738164587	0.171977427590046	0.820457837183429	0.318185974672468
0.584870666503906	1.01584613323212	0.60386546214308	0.172415919777057	0.821791704686754	0.322544069091491
0.584870666503906	1.01584613323212	0.592412974140316	0.180338459682554	0.810510807461916	0.248920546186004
1.41797888183594	43.6075859069824	0.613627460816378	0.178886875527924	0.838412740726456	0.333382053314817
1.41797888183594	43.6075859069824	0.589198894682456	0.17586770400836	0.816892313676263	0.317748724705828
1.89699340820313	46.4506530761719	0.611793201769837	0.149471154807463	0.805072120710001	0.364342296636543
1.952857421875	44.4624900817871	0.604329563566828	0.145329133443147	0.785681676673926	0.338613016937483
1.87267907714844	43.6399307250977	0.558269737284353	0.146646888269649	0.745602644697313	0.293169357044152
1.5201650390625	38.0584526062012	0.541533278990308	0.147002282756058	0.751095901341533	0.303499935857912
1.37108996582031	34.5480804443359	0.553618773845745	0.129474998626999	0.732000481068669	0.348273015954017
1.21293371582031	33.7463836669922	0.564032577244542	0.149329695198417	0.770832594859952	0.346216290309055
1.04528991699219	35.8087882995605	0.587029494301961	0.147832876331775	0.780928698721246	0.365020587181829
1.07957983398438	30.5986766815186	0.589713925683267	0.114768369457439	0.766426589450467	0.40704032763056
1.07039477539063	20.6942234039307	0.59941407813799	0.136798770568441	0.797651731282391	0.392462477941671
1.06277685546875	11.0937833786011	0.586445187839381	0.140190587862523	0.783148529009265	0.378289780589321
0.933590148925781	3.8703818321228	0.596227864849009	0.152688038864638	0.799641919830249	0.355948700502963
0.946111328125	5.63058471679688	0.582774345458768	0.140863415192655	0.786010592564595	0.360984922181314
1.00339074707031	4.67630815505981	0.596043940316993	0.134139635749721	0.792148142042714	0.364173556915223
1.00838525390625	13.8315505981445	0.6027045167337	0.13570199448128	0.792352378195929	0.372906006383765
1.01312487792969	12.8338270187378	0.602323499976457	0.127594855996219	0.782822914805686	0.38039842882288
1.02746337890625	6.57966804504395	0.594258680464698	0.137111918995318	0.799124979224675	0.373117525613769
1.08581530761719	5.28909730911255	0.582250271610563	0.137533605513308	0.7870418608271	0.378636605578869
1.04529711914063	5.21359062194824	0.578892016094864	0.166890582066027	0.795249082866859	0.332345446518775
1.06896203613281	1.34573495388031	0.583002207983031	0.169762547893679	0.79969094406716	0.31888848994168
1.17209362792969	5.46766376495361	0.602582629449933	0.150220849936931	0.81197488356322	0.360513869240268
1.15142492675781	0.349514067173004	0.585495755846154	0.139841962166837	0.803858054734485	0.377718498566236
1.22416516113281	3.9493248462677	0.575494169298285	0.133937363225797	0.772491278097908	0.381609401930336
1.29716479492188	11.9547538757324	0.571286769851013	0.142230075363871	0.778676004529655	0.362172905886618
1.38364208984375	7.23353862762451	0.558149166442566	0.158455213212537	0.786542240158947	0.328622965851455
1.4822880859375	7.37684679031372	0.542754314114115	0.170245346889739	0.779434048339214	0.300513546239953
1.49364978027344	11.8103933334351	0.584319933557515	0.130768749690353	0.782840907257969	0.389878509547935
1.57893054199219	18.100061416626	0.576086703236213	0.124306622403609	0.76907449392719	0.392351059601861
1.33373974609375	26.6972618103027	0.565283788040236	0.147361499083173	0.784165904645109	0.354968244983238
1.29381225585938	28.8511829376221	0.562430906582822	0.154629825617433	0.782654376893741	0.334107164963685
1.30821105957031	25.8851222991943	0.550963665930619	0.154770153694228	0.780470005341753	0.330763658434793
1.35891540527344	20.4586124420166	0.584006972366956	0.140150055467839	0.783240974348866	0.361917959048079
1.12407238769531	17.2355079650879	0.600175522875994	0.156052221024479	0.814649521677151	0.345993747295832
1.09147998046875	14.9791393280029	0.608054443685597	0.151898284818098	0.833940759810551	0.354590460791105
1.08764196777344	10.0590620040894	0.601986425224268	0.158926576933473	0.829098898013419	0.345868941532692
0.750690734863281	5.35858297348022	0.585930516053128	0.169060397226563	0.822086777891721	0.318333473514666
0.624996704101562	0.617635369300842	0.597674757208152	0.165351238974288	0.819715559972735	0.333586897507646
0.624996704101562	0.617635369300842	0.628506729122536	0.155082591878919	0.828530592563237	0.372034607311814
0.624996704101562	0.617635369300842	0.701203583820395	0.130145369818359	0.862608211240149	0.400453623098756
0.624996704101562	0.617635369300842	0.647971125727391	0.163058908409956	0.834026116313622	0.329035602578933
1.83833532714844	48.3177070617676	0.665536638500706	0.154990694507843	0.852677885324582	0.35296821796949
1.83833532714844	48.3177070617676	0.723016702795637	0.078485526551871	0.844103920793943	0.532810813417057
1.83833532714844	48.3177070617676	0.675451990342561	0.127679730696886	0.82740331177229	0.44811556370943
1.83833532714844	48.3177070617676	0.633855651571717	0.142852496675369	0.80727945798383	0.386855540203899
1.03900695800781	49.6023826599121	0.611586538253834	0.160875034199135	0.832420796088173	0.360923558704269
1.41759289550781	43.9814567565918	0.636664289315567	0.146977623818015	0.816137172948919	0.393243880396314
1.22848742675781	36.40478515625	0.589523555745862	0.14057491825341	0.777350242913918	0.373004103575967
1.54810375976563	29.4853992462158	0.57904313097401	0.136271935102235	0.763981188135017	0.369593907379985
1.22411535644531	24.79052734375	0.569796509084727	0.147282049258308	0.773219317082115	0.342342172664178
1.14613513183594	23.6628475189209	0.598567147455713	0.134878545702154	0.789862643300862	0.377538533842523
1.02396130371094	26.3198585510254	0.573556813141976	0.174621758405831	0.800991517479493	0.324904912133228
1.08137841796875	23.7605037689209	0.607170542410143	0.106996204468795	0.768249096621007	0.425283265506561
1.05365551757813	24.6571521759033	0.587215111013166	0.143082627482441	0.789699804164767	0.374733792736077
1.046732421875	17.4097061157227	0.590245264313706	0.143119071032389	0.794549090651065	0.381016411961743
1.05588684082031	11.2967071533203	0.601192231634509	0.13616767256998	0.801851073000277	0.383815467124464
0.96318505859375	2.69506168365479	0.628107996803455	0.130108442876932	0.809868651764008	0.412017340363969
0.970319580078125	5.98345470428467	0.617718243435422	0.126486980295917	0.795131924701027	0.398393653177853
1.07695349121094	15.8289785385132	0.611170713226085	0.127992820806114	0.784884896822693	0.385232021468708
1.03981066894531	9.7672176361084	0.606040408907896	0.133697993897951	0.78747184892331	0.381424699876777
1.02414758300781	1.20767498016357	0.602634399870932	0.137981955194644	0.806168311982394	0.367272344824059
1.01783001708984	7.44631052017212	0.604349208160968	0.148100713007644	0.813238074533009	0.367238790231308
1.15123815917969	6.20445346832275	0.598793481244953	0.138763891330203	0.79803678815227	0.373071748433542
1.19358959960938	8.76994132995606	0.599226791374112	0.130476223860461	0.794769669145468	0.390987167714044
1.22325476074219	1.84612309932709	0.599166817083185	0.125437708913043	0.800907077991478	0.40775992907668
1.23319787597656	9.17938232421875	0.601329027154209	0.112293561576282	0.780163911386836	0.427724458986342
1.30801538085938	4.86733913421631	0.598078597195075	0.124751845634767	0.782005505533137	0.411620046520847
1.32797521972656	8.41899013519287	0.579722046077835	0.141910066051741	0.794289649347838	0.370112211025599
1.3812041015625	1.55053615570068	0.571581949596319	0.148055314750688	0.803044906064803	0.352649218756127
1.508642578125	11.4194889068604	0.553891070197037	0.140574416765445	0.778230517838336	0.351865335410577
1.37743835449219	20.3117351531982	0.585894120783716	0.099458706825944	0.757362573999989	0.441808100644056
1.47956848144531	24.4119567871094	0.587681503453289	0.109837458062533	0.788698493563938	0.423622412342392
1.43330236816406	23.0009613037109	0.595873474257954	0.106523789740123	0.751232155732911	0.419486783331354
1.3844765625	20.257963180542	0.602725248404902	0.1066884853634	0.756252213566104	0.425277077210082
1.23161120605469	16.0882911682129	0.577234718381261	0.120885882612384	0.774862809853919	0.381895449685903
1.17906176757813	12.6092300415039	0.608424387450236	0.129226260542243	0.794231649446208	0.388437886398398
0.977171569824219	7.21243238449097	0.624042638005677	0.141750714952748	0.817183219588631	0.385163680429647
0.691132751464844	11.1702251434326	0.609182748892929	0.166834905384953	0.83424665576629	0.345717817943873
0.636496154785156	1.27316057682037	0.607609351114028	0.169004811041205	0.832850649028623	0.342728557907692
0.813678894042969	2.87149453163147	0.607849984595361	0.165194445993331	0.822358270309572	0.34009056283238
1.04919274902344	8.84764289855957	0.607394056969022	0.160558767437681	0.818123061687643	0.342350505791888
1.04919274902344	8.84764289855957	0.627934411074506	0.166900505442218	0.837156271657556	0.345925302814981
1.04919274902344	8.84764289855957	0.59986341200167	0.161745513094273	0.79723513529148	0.274659140355814
0.242871398925781	2.6396324634552	0.625335124756043	0.1752179444482	0.826342475634716	0.253273314009444
0.242871398925781	2.6396324634552	0.720536679192679	0.105978255966448	0.859074325755631	0.475137122395535
0.242871398925781	2.6396324634552	0.682353121482289	0.141063168917165	0.850049160413664	0.391739306028602
0.242871398925781	2.6396324634552	0.646088836769307	0.173332922697335	0.846264477156072	0.31147407209611
0.242871398925781	2.6396324634552	0.700378384724346	0.124466025686342	0.849045468690253	0.444917791569237
1.82489758300781	41.8276863098145	0.664270977593938	0.159079696774072	0.851509687391348	0.361147206668858
1.82489758300781	41.8276863098145	0.628387287498335	0.140280064181944	0.823679126947404	0.393496726585029
1.33257666015625	47.488094329834	0.607458517255669	0.140942731045137	0.810460130942966	0.386331318622769
1.10488488769531	44.1147804260254	0.619303685114166	0.140377468098155	0.802853236780189	0.364429013406075
1.01122265625	41.7931976318359	0.556664861290759	0.16400384078169	0.769335527109197	0.306844247547875
1.18541296386719	35.5303230285645	0.602124860093642	0.14468024567125	0.807333292261591	0.366210401977587
1.077328125	30.6543598175049	0.576509245013313	0.148977710437267	0.781757382682518	0.350577513745502
1.13932434082031	22.302848815918	0.584932936402587	0.137166851272727	0.790687552768328	0.36921723697882
1.06332934570313	15.5774221420288	0.593366983558097	0.124927038992638	0.771342656625298	0.378051747057095
1.00372961425781	13.7141628265381	0.587027338718567	0.122994182997088	0.764061744194248	0.381890979700773
1.06064270019531	16.7067317962646	0.591247705101388	0.133863384262987	0.770135180985528	0.380066269861289
1.04933239746094	13.8171434402466	0.602082822975272	0.113328735320318	0.777588539533511	0.418210042993242
1.07155908203125	15.4465084075928	0.60468964105649	0.119502158034776	0.780774901546999	0.403649141224983
1.0685654296875	21.9386978149414	0.601938342512031	0.123561181018403	0.782319931712368	0.405384232504606
1.04744409179688	15.4876155853271	0.600228489902734	0.11996382264063	0.776026706556016	0.401834488966719
1.08543762207031	9.12003326416016	0.617748805501225	0.11477416643539	0.788100758562645	0.424061010665959
1.0468583984375	9.94015884399414	0.60874637338232	0.120652403796003	0.785711598012308	0.400529327260705
1.11853210449219	13.436695098877	0.622627557141299	0.109886387377691	0.78719295740288	0.422487962728294
1.02590808105469	3.60956501960754	0.61807774924496	0.115273691658191	0.782611692040416	0.40847573775437
1.00991058349609	1.87034094333649	0.613128423981102	0.141271466552823	0.817562434347214	0.357408946819371
1.13718469238281	8.83043479919434	0.614554457633514	0.126060976553824	0.799043616787869	0.393153758832739
1.16747204589844	15.8143091201782	0.607302335368571	0.134887726329039	0.80856793056035	0.384643440801273
1.15377954101563	14.479416847229	0.610468724480969	0.124030153362323	0.808660557117364	0.397873337754545
1.23334997558594	8.97934436798096	0.612095703237402	0.105069739666814	0.793773889819951	0.419548341354608
1.24458032226563	11.509503364563	0.607735669122189	0.114607632913923	0.790429525176335	0.420481506460316
1.24526904296875	14.8157806396484	0.607378980649034	0.104747300062464	0.776460447929985	0.443649650410443
1.29108837890625	12.7038125991821	0.612208231795766	0.096272723782006	0.782025427093757	0.459228088491243
1.33452038574219	9.64007663726807	0.629800297147874	0.09201884747596	0.791962963252643	0.476900557305757
1.284595703125	14.8642635345459	0.61159506699974	0.102622227523276	0.781152533102095	0.449550221767849
1.27741491699219	22.3757381439209	0.585805177849153	0.103359643093972	0.764608547656557	0.434725349501873
1.21387548828125	15.4017848968506	0.592860322851784	0.118907075402881	0.783407980359108	0.407239887629767
1.17694738769531	13.0530824661255	0.561159321786717	0.134744024573019	0.759326293730615	0.357528367924597
1.03541918945313	13.8862113952637	0.571566722002793	0.151650400587269	0.777553424573174	0.343306197015121
0.866389770507812	6.43009424209595	0.618631024144214	0.158779759930814	0.822423894740661	0.346565865033276
0.719827209472656	3.75914645195007	0.628885994792132	0.163578706728036	0.835547331522594	0.332906301504346
0.681298950195312	2.01175546646118	0.632443929081091	0.152416785899046	0.835121100761462	0.370873026817926
1.04897888183594	9.23917579650879	0.596127037009806	0.155437937885887	0.810472841525864	0.347449780243203
1.22541687011719	10.0703363418579	0.570181770544953	0.159748089303267	0.787780564373245	0.322873483964715
1.13849536132813	5.34018135070801	0.540387780476502	0.148375445931996	0.755546838801363	0.305921183034163
1.064775390625	9.72523975372314	0.561801720172434	0.143650493869585	0.795503476486123	0.333167473656569
1.064775390625	9.72523975372314	0.606648355374143	0.153388033431946	0.816823047275106	0.351370308814292
0.30109619140625	12.771107673645	0.649856854652093	0.145310715864094	0.837734480542297	0.342026345926721
0.30109619140625	12.771107673645	0.654431672690079	0.147076343087641	0.828983797129078	0.346179633278595
0.241175247192383	5.886878490448	0.654106434864772	0.161532996605021	0.833202115441208	0.304681658937253
0.241175247192383	5.886878490448	0.699940044751133	0.128212765476477	0.852297377409407	0.427484168623518
0.241175247192383	5.886878490448	0.710102822991229	0.10707682485367	0.85277986477617	0.484623295829734
0.301525329589844	11.2012548446655	0.692741018622239	0.141336506514574	0.860152587297262	0.404731630864311
0.301525329589844	11.2012548446655	0.726340645872423	0.103664406633507	0.863216000174231	0.500328447825434
0.301525329589844	11.2012548446655	0.726149635641146	0.107911200835767	0.867269335725911	0.464541202160633
0.285922149658203	5.31049966812134	0.660303207918992	0.158656352007118	0.838201174676537	0.350463500051557
0.324463195800781	1.74547135829926	0.674264300010857	0.14837663277963	0.851832715183962	0.389577647753874
0.324463195800781	1.74547135829926	0.726650202961554	0.104182828728397	0.860024130564707	0.489184810899327
1.23837646484375	41.6584396362305	0.659430825587157	0.131123111051012	0.82160784435957	0.410203181350885
1.23837646484375	41.6584396362305	0.611254935050632	0.154756324272608	0.804093781220484	0.351969347306228
1.08917102050781	40.2026062011719	0.623277442164959	0.133893976166082	0.797800403811688	0.390194132748598
1.05168310546875	34.853214263916	0.601130936684867	0.13801760444488	0.784780720777085	0.372042621507939
0.982846374511719	31.8653907775879	0.56240553233508	0.170272728026187	0.779743271221861	0.313635913363994
1.43904333496094	28.1103515625	0.60556277388561	0.138018067881952	0.794197731446265	0.366657630036508
1.20463146972656	21.6488227844238	0.588509694856934	0.152283537116116	0.797329136465897	0.34618368744329
1.02799694824219	18.0639305114746	0.579665806903276	0.132466666648435	0.777402211393742	0.363982636139678
0.973996337890625	8.46024990081787	0.573467892047528	0.135167166314163	0.757834063270941	0.352619472971296
1.03569897460938	4.12895393371582	0.593371817391758	0.125529204761785	0.772999281642419	0.389122813784291
0.995542602539062	7.03345060348511	0.608081070296532	0.121006613018511	0.77768534082812	0.411308514065727
1.00944305419922	4.24216556549072	0.618686795811783	0.117242699159133	0.795763709863254	0.425882578160165
0.996152160644531	8.11101055145264	0.625976351478225	0.113840292673078	0.786970214081746	0.444664017181582
1.03520202636719	17.5659961700439	0.611130023244107	0.126331247445263	0.78715306339097	0.420370951134079
1.19456616210938	22.833683013916	0.601882858056547	0.115792148072515	0.773320338251653	0.407764752722427
1.20364624023438	18.6111755371094	0.593540379583836	0.113069395463759	0.771524799896838	0.410038101825719
1.1444384765625	19.0265655517578	0.597768716093957	0.117839110663831	0.771907439820928	0.390642172381381
1.0530234375	12.1890621185303	0.620215651357464	0.111753830030855	0.77826634476403	0.418232488810881
0.964161682128906	2.38071036338806	0.616435300175127	0.121199521698741	0.795984870106168	0.397753822853414
0.998144714355469	4.13514995574951	0.624247753177753	0.139149815807519	0.822201008569521	0.362130431117625
1.00371118164063	13.8764019012451	0.624741670012585	0.125617912430443	0.805804747136423	0.399395343417325
1.08601025390625	21.896068572998	0.609496339017808	0.116767026105932	0.80126188334188	0.404129591425515
1.19514904785156	12.3232908248901	0.605627803224927	0.115726590980049	0.793211707021939	0.402594899501009
1.07818029785156	2.65231132507324	0.610598610651362	0.107854251893462	0.79634026963597	0.420127120278848
1.04245495605469	7.67546844482422	0.609525745546958	0.124033418537981	0.813498256651941	0.400702706826829
1.06400244140625	17.5331478118896	0.605791883026944	0.118277428489805	0.792575604276111	0.417888892537001
1.15121618652344	17.9823455810547	0.623363690017247	0.097945997504242	0.789805037461778	0.462318194557269
1.14161804199219	19.4429473876953	0.629783259393469	0.090972929525945	0.79001596907459	0.46937121005458
1.06810754394531	19.9708881378174	0.618799890088471	0.095966419669596	0.775248604965942	0.453467785273894
1.05156469726563	18.4844532012939	0.596884465799952	0.116421126655844	0.782639875539594	0.415578386677126
0.932359191894531	8.8460750579834	0.607032292514828	0.128663121550288	0.797999525541973	0.393142457094295
0.931760620117188	3.38842487335205	0.581892913912139	0.157662718534877	0.796554844427858	0.342008181056909
0.961707214355469	11.9368705749512	0.586059575785552	0.166845830410762	0.807398466977063	0.329609637414146
0.838307250976562	4.76634025573731	0.603692511154064	0.172328896321711	0.822749606897912	0.317507512118784
0.7831318359375	6.13996744155884	0.633526770781288	0.164385183272642	0.846597505629108	0.332196939965804
1.28745837402344	9.04969596862793	0.623018364395221	0.155442705783735	0.833544325304876	0.361762950995384
1.13844262695313	15.1875829696655	0.567249946286492	0.151668979068956	0.788757964070865	0.331449381622644
1.21121142578125	7.87299966812134	0.542086179121293	0.148611226279204	0.758687035916646	0.31301524909431
1.23340466308594	5.05993795394897	0.551094360118867	0.142295064558346	0.758895271017294	0.319902830968345
1.23340466308594	5.05993795394897	0.541261937148142	0.142558800698903	0.783270280771597	0.316437356092894
1.23340466308594	5.05993795394897	0.619359407063263	0.162584329318409	0.813771433829939	0.316412463233972
0.648014831542969	3.23330783843994	0.624043910126036	0.150584378546366	0.809481832166203	0.337989325156699
0.648014831542969	3.23330783843994	0.671292409640039	0.128336719184859	0.826793291414089	0.400180355447795
0.796188232421875	4.38353633880615	0.670355383782706	0.134840740270654	0.840266862428097	0.401800734469332
0.70447412109375	4.23099613189697	0.726419336448393	0.110367489922917	0.869602291512872	0.493677007752865
0.777758666992187	10.05930519104	0.713697359013142	0.108259524483961	0.871330259426061	0.485891253480968
0.79281201171875	16.8172359466553	0.729364298808442	0.088508075343475	0.859347798614007	0.524449879857574
0.809156188964844	25.391149520874	0.686607928470491	0.109357191240072	0.824949417754567	0.469375282654713
1.10238647460938	24.9025325775146	0.702236717022364	0.112997685351067	0.843023040545862	0.472244352078557
0.812864135742188	19.3229103088379	0.730455569409872	0.098392068089449	0.863364070988693	0.496554297663965
0.290169586181641	11.0807371139526	0.714064874030098	0.117692841605853	0.86235113943203	0.453857054723543
0.272507385253906	1.25365376472473	0.718153258226847	0.106448776479376	0.851252577854501	0.493319973007127
0.272507385253906	1.25365376472473	0.682784864053992	0.114838115482327	0.853166373538004	0.429450593505244
1.32053015136719	28.7380962371826	0.555123005321415	0.146225977629521	0.73980015396466	0.325712948441582
1.22347082519531	38.5196151733398	0.575310426540597	0.129981946538395	0.749356324644782	0.374721618036446
1.15444909667969	32.8915939331055	0.571463172929781	0.135024300250667	0.757660607759022	0.367104592708975
1.09192333984375	26.0851459503174	0.569012141702737	0.143102132592415	0.768134216845741	0.354701577474904
0.979237854003906	21.9355049133301	0.587172590856043	0.144967907134891	0.780906376910512	0.352170652968297
1.01995642089844	21.894100189209	0.614534419962638	0.125158627736482	0.78058568878115	0.396842613887071
1.0823779296875	13.9880037307739	0.612821222707924	0.125139353282697	0.782520242099939	0.395443492770417
0.985822265625	8.46103382110596	0.600435088842161	0.129171798241298	0.796540187073803	0.376627025191219
1.00525982666016	8.74806594848633	0.595818482011926	0.139636721376344	0.798937035755633	0.370656534693549
0.9511337890625	4.59016847610474	0.62358528563199	0.1219700044541	0.805197987744625	0.408351339334595
0.903771057128906	1.40217757225037	0.626951457303541	0.121394794570233	0.793105811183729	0.419743515378807
1.01528863525391	4.45208311080933	0.620953096460598	0.140615191019865	0.820495825668376	0.398176286862947
0.961087341308594	9.20994091033936	0.635427496371428	0.12396275986859	0.824810965705877	0.443583197609157
1.04836083984375	18.3424777984619	0.631265685935393	0.116736647167852	0.817209159076283	0.446419003043652
1.1071552734375	24.0264110565186	0.592199525872813	0.10527585199427	0.771006427401916	0.426614260358421
1.11588696289063	21.7814693450928	0.584061844191842	0.110122192163279	0.747463160772593	0.401440761304771
1.19664526367188	21.3662395477295	0.608265479642239	0.117546835276736	0.7935010163177	0.408303651225304
0.973292114257812	11.3895320892334	0.630574382140799	0.107736334397951	0.782220171445387	0.425241108329078
0.978411926269531	1.96633911132813	0.638449640020614	0.109970433574062	0.797853369238615	0.417960076551212
0.912024780273438	8.19591617584229	0.62380316952995	0.139424390139	0.827319959620487	0.3604139937092
0.971712585449219	12.4488801956177	0.6184057682928	0.144646446109612	0.811878738485732	0.365140446551682
0.9282421875	20.6976490020752	0.615906914329981	0.125148131449434	0.787662825083856	0.394605608543812
0.950186096191406	16.7004890441895	0.62274362280349	0.122664723729621	0.804406287913122	0.399173122669246
0.919820068359375	11.5797853469849	0.632380189635946	0.134335398057777	0.829930636397235	0.397869204344568
0.971644104003906	13.638765335083	0.629478267670439	0.135448153799841	0.837561694735163	0.385456625591662
0.954901977539062	14.5116863250732	0.623944670136193	0.126766230755607	0.812275577655977	0.402323306016796
0.978934631347656	8.07025623321533	0.6402732373773	0.116505495277319	0.810278415561732	0.430771324837887
1.0443515625	10.9485731124878	0.644873040026922	0.108879551038526	0.814065330962724	0.451350050700411
1.01460900878906	10.3033628463745	0.584418538511636	0.138421201263615	0.797175912950551	0.3786701703578
1.02962609863281	16.9695854187012	0.620839728395192	0.116972001299315	0.797815631199861	0.426455980262424
0.986182495117188	10.9128942489624	0.629482284462606	0.126583767462411	0.805556509745793	0.407158731627745
0.868604431152344	7.23345899581909	0.612276321095448	0.149099104404433	0.820340870375939	0.356301660823837
0.916943603515625	13.5402011871338	0.61776304974177	0.155443702671027	0.829442621431683	0.352134483196737
1.18369494628906	14.3252220153809	0.637883054431287	0.150429774872058	0.828373188944524	0.365747205844787
1.24672497558594	15.881199836731	0.593576342562107	0.160174585182739	0.805330199024326	0.344415080061585
1.25066088867188	17.9258003234863	0.569599887988429	0.150799201479088	0.797009204332267	0.341994975622964
1.24222778320313	14.1661291122437	0.582581864559096	0.142133868812799	0.787334304187228	0.354185509966811
1.23470532226563	7.3502402305603	0.59705451726259	0.140749473026368	0.79407212576907	0.359617061776906
1.17183081054688	2.31464529037476	0.586410462501754	0.13207750994806	0.787345988073428	0.366141387232056
1.17183081054688	2.31464529037476	0.600227748994548	0.126534396916349	0.804103692801279	0.386260623819305
0.225024627685547	4.44123268127441	0.647167019331891	0.140294072363451	0.826167921617335	0.36496600103884
0.225024627685547	4.44123268127441	0.641990231424207	0.153315695494135	0.830767670075013	0.352292816316829
0.216281097412109	8.99819374084473	0.651683906154857	0.147752998148931	0.824790743866818	0.356929214857955
0.593701110839844	6.45344018936157	0.677238731708021	0.143980471633195	0.844044168899852	0.375612579207577
0.877708190917969	4.75381898880005	0.682065355129536	0.140472249506731	0.845066757954474	0.382328655779044
0.463460723876953	2.09434962272644	0.723574444455087	0.114933929070096	0.870158183470917	0.461317229482358
0.786590515136719	6.00899505615234	0.684264319747775	0.119343178449194	0.84897915995015	0.431375453129531
0.875799255371094	11.4764709472656	0.629343180591585	0.158492116417498	0.833561499901685	0.341072578592612
0.94740283203125	18.3572750091553	0.591461905592753	0.173999486785743	0.802481953770162	0.289781066918461
1.01504333496094	27.251895904541	0.592509931637931	0.170924741079242	0.803345348446737	0.290949531525856
1.01805908203125	23.5106353759766	0.703838649003035	0.114387830430489	0.85227699977706	0.477781583372016
0.603081909179688	14.7108116149902	0.731919425679277	0.100060885634685	0.860562632564926	0.510073046140436
0.41465478515625	7.39797973632813	0.72994591848659	0.097279902359962	0.848376910298663	0.508604497366957
0.411976898193359	1.12513482570648	0.67714876343152	0.131369986525291	0.831809609172536	0.406945528111371
0.411976898193359	1.12513482570648	0.647891289657301	0.156537642053178	0.827987894527718	0.349672156414668
0.411976898193359	1.12513482570648	0.598786319600806	0.155606992448506	0.794456218282136	0.31673780445496
1.40110815429688	27.8934497833252	0.541228741574328	0.160741475724619	0.761143913185579	0.273383806306312
1.40110815429688	27.8934497833252	0.576971303745648	0.137840621741827	0.762023425025828	0.359748161611985
1.16955041503906	30.276798248291	0.551113147316405	0.158740591741575	0.764561647943054	0.309660414863796
1.0842958984375	27.4653549194336	0.556030585134821	0.142004936608946	0.747159507278822	0.340956253355681
1.05406237792969	18.7864112854004	0.610969181996553	0.116479080493845	0.769485062516865	0.412634811546723
1.01183093261719	12.3979482650757	0.605835045374205	0.125554644620433	0.774925455835399	0.391966581177155
1.02512329101563	12.3266077041626	0.628707143053576	0.113850789183736	0.78597340136244	0.40945506455352
0.919588989257812	11.0663766860962	0.602497672628574	0.14882605958036	0.806307177133755	0.351053834072707
0.92663330078125	1.52688634395599	0.614150443295679	0.148910720614498	0.829884264289677	0.377668092898984
0.92813232421875	3.30297708511353	0.621364869986659	0.147993080832007	0.831569965198335	0.389293201054093
0.915725646972656	3.6313054561615	0.605930160063126	0.146347960403968	0.806550350799658	0.385056810271058
0.941176452636719	7.2598557472229	0.645837928218872	0.119199739317	0.81275486537003	0.425803767587341
0.913702026367188	8.2980318069458	0.661795919822999	0.1155573256925	0.820925624448097	0.455988199600534
0.957066040039062	10.5271348953247	0.650928965390966	0.110831541861454	0.817909242108796	0.447466946863211
0.958111572265625	17.5000820159912	0.637982673301947	0.117328616017741	0.817063149038587	0.437395179909345
1.1379375	15.5323801040649	0.604599657008827	0.128443781090956	0.792748631563995	0.413570126274075
1.18718408203125	11.7676963806152	0.604759526549287	0.115838842974335	0.783349133400787	0.417803324673632
1.21341455078125	14.7758531570435	0.645213454380968	0.106175142386223	0.807849414987157	0.440731380570834
1.01959887695313	13.0118227005005	0.635073410648531	0.125625657469293	0.811636757693068	0.40950198466672
0.938838684082031	4.45990610122681	0.645623412279244	0.122955584551234	0.817356246106157	0.405526212989749
0.893447021484375	0.733308434486389	0.611770885000208	0.14225813360347	0.808173472404063	0.347307242877806
0.923877563476562	7.46124172210693	0.627800511900882	0.138504644926941	0.815071853082914	0.369501742383136
0.919175842285156	11.8946132659912	0.623375098884719	0.142181633821604	0.822561134109077	0.369966033913103
0.879440795898437	14.503870010376	0.616498013505574	0.138545070056218	0.816501247671737	0.358663632707241
0.93901171875	20.1325206756592	0.612170815898265	0.150013911006771	0.833219495055828	0.337231675270706
0.937049560546875	15.8726272583008	0.617830086463212	0.145252765244378	0.83903053176437	0.336324307713229
0.904601196289062	12.4597616195679	0.623430001312108	0.131199113212413	0.828275870510583	0.378321580115023
0.952737670898438	3.13220953941345	0.637859451720918	0.115109948917388	0.807128845161027	0.408194203595618
0.930912902832031	5.74751615524292	0.638815659046399	0.118622706479693	0.807283763422298	0.423327881460031
0.995547485351562	4.11412286758423	0.660471326144105	0.118149532841284	0.823781672743253	0.443651494174086
1.08761206054688	14.0976123809814	0.641735305649766	0.125826479117108	0.83102882504471	0.42921032035369
1.12686572265625	18.965446472168	0.663943045892018	0.126494338388155	0.850203702327968	0.428657669820173
1.14537084960938	17.1143798828125	0.652250781708662	0.135830239280842	0.840437181876287	0.398286718152766
1.180353515625	20.589111328125	0.636202068073984	0.135305540480641	0.831118412989536	0.403659328442195
1.18436047363281	24.2194023132324	0.640775534619997	0.111194949258482	0.816979299577005	0.451080434037585
1.24195166015625	25.1706581115723	0.653393075021361	0.101971817539406	0.810709706839946	0.468573801836945
1.21593933105469	21.2166652679443	0.625992228682602	0.113710819260814	0.803189338939614	0.430463576351732
1.22644714355469	11.2330837249756	0.623466843118387	0.12171829417147	0.800184394500102	0.416885683122903
1.21900646972656	1.45011711120606	0.627437711599137	0.131590519340568	0.814515481751175	0.407279696411801
1.21900646972656	1.45011711120606	0.607297779959156	0.136227498256086	0.798641845146713	0.37997577973331
0.311378082275391	5.12613344192505	0.665919190642475	0.13013718483556	0.832458532090917	0.408458604622817
0.311378082275391	5.12613344192505	0.685355633919786	0.12378312846004	0.840660445355085	0.418776071147111
1.31496203613281	13.9259090423584	0.666147402057693	0.131653988141128	0.836896179008505	0.409931711145597
0.808057189941406	15.5459012985229	0.646950202468739	0.143553357221171	0.842923609426244	0.373543173675267
1.23730700683594	12.45836353302	0.614614760475374	0.148019301774285	0.798104639594103	0.337229899186484
0.615542785644531	2.47510194778442	0.69109915431288	0.128358270218259	0.851930938895352	0.411387140331577
0.78349560546875	3.73886132240295	0.661598942069459	0.139990288278383	0.824440047270223	0.381614666362169
0.890959838867187	5.24532413482666	0.604645851934927	0.165951180855677	0.816332386383733	0.294773924107481
0.877577087402344	15.1881656646729	0.607003522036242	0.16558856319743	0.810774691399155	0.302938580908923
0.989388305664062	25.2262172698975	0.612347678817095	0.163937349210286	0.796969952709672	0.314632298891824
1.15116186523438	28.6802654266357	0.634113466509756	0.159820683721486	0.817900704110023	0.34149251695978
0.905487487792969	21.3971920013428	0.716311660319955	0.117141112861221	0.859994005937663	0.472574086489071
1.32952551269531	14.9462614059448	0.639903088827045	0.142907753552521	0.82471999985928	0.375901354473234
1.04128857421875	11.1579580307007	0.659452169711793	0.165965678347156	0.8425961839433	0.341403254705536
0.655880493164062	11.5317182540894	0.665747050735783	0.154791891770516	0.834107494334929	0.370806481032946
1.21640124511719	7.93478012084961	0.625642005263806	0.166904969719292	0.804652089904696	0.324967343026993
1.21640124511719	7.93478012084961	0.574198433643828	0.178259462627438	0.795687230186203	0.264714802113603
1.21133996582031	19.8456611633301	0.576580819667186	0.162167056105371	0.802895243658145	0.300365559278093
1.21133996582031	19.8456611633301	0.595753374992945	0.144396752566899	0.794169293956501	0.37137378224267
1.21945446777344	20.557279586792	0.601448099707209	0.131689650390152	0.785437985081721	0.388733570033283
1.21214892578125	25.056209564209	0.652924825521389	0.106666896312349	0.793194048878727	0.464232254251439
1.03375268554688	15.0479974746704	0.632673726501966	0.122224682599295	0.793361900143378	0.422477170416285
1.03906115722656	5.21802759170532	0.626233904765865	0.114309940975862	0.778955567985146	0.413849794749752
0.970265014648438	4.01148700714111	0.62314456377825	0.112155711057587	0.779542505460114	0.402578798188504
0.920462951660156	13.3685398101807	0.615462125348015	0.126182541646371	0.787995680205611	0.39173202162236
0.894016540527344	7.94848823547363	0.605644055856246	0.141332276588016	0.803866444292232	0.369197114189843
0.898922424316406	2.50737953186035	0.600209794766759	0.14247439936639	0.788539515292166	0.375010008696058
0.898820617675781	2.86661100387573	0.631677115898676	0.125823698267915	0.797827142393109	0.402549942751852
0.887841674804687	8.69602870941162	0.661476846211198	0.115632132003881	0.813404400322625	0.44088305275929
0.879067749023437	1.00171685218811	0.636870810758791	0.132228936735824	0.813201501873864	0.410531564797373
0.95832275390625	7.29243516921997	0.652704952430446	0.110154734575515	0.803049785921713	0.437609426566281
0.938339111328125	8.24365997314453	0.651689099890948	0.108109198221934	0.815939052652428	0.436161711731693
1.18659497070313	8.76485157012939	0.640598347701879	0.115514171200688	0.809939161041458	0.438573006464295
0.946427673339844	1.75699853897095	0.637566942594448	0.10841390902708	0.82357228417483	0.442767907560593
0.927971435546875	8.70711326599121	0.646740002389059	0.11313746653625	0.810388283358447	0.437001926278063
1.02680334472656	8.02427005767822	0.674019107423462	0.107618911458238	0.819942733395122	0.466808432460379
0.866208435058594	1.51791453361511	0.662283464261075	0.113880911171294	0.815718995263108	0.430126948407984
0.878725463867188	0.912996232509613	0.619677252925757	0.138734113279876	0.803421310054748	0.36297512501527
0.856195495605469	0.323105156421661	0.613026620173206	0.144718842791635	0.806444469079702	0.343169479779204
0.895274353027344	1.88846957683563	0.604613339031108	0.153480613174341	0.839482753858666	0.307695498409363
0.889168334960938	6.97832870483398	0.600930627586834	0.152356096509051	0.8384884184654	0.304989348642723
0.924330017089843	12.0617933273315	0.617577990454119	0.146716625447311	0.835995561044667	0.313706746787005
0.919697937011719	7.08799171447754	0.621916752292285	0.149191668922846	0.841003699856862	0.325474880231406
0.902335266113281	7.04310607910156	0.617154627460748	0.136589381755499	0.825158352797023	0.350707447457259
0.951477355957031	12.3717641830444	0.631278986139265	0.138915243301439	0.817813872986559	0.385249556365182
0.947396118164062	11.9138994216919	0.6417156610554	0.137801555398363	0.828524762471627	0.395516071332208
1.00498919677734	11.2186918258667	0.656287027675898	0.125165222040833	0.826847463237294	0.420801222199507
1.058068359375	17.5414638519287	0.644580175195817	0.12592037200407	0.833381917774354	0.418535655993157
1.08134558105469	26.1747856140137	0.653220862828338	0.111085615497201	0.823136922704835	0.458668258599149
1.0981376953125	27.0787544250488	0.676603724262491	0.102283287611505	0.832425229717547	0.482133499174533
1.04051416015625	29.3977642059326	0.6776241024813	0.107305930602891	0.837689336775496	0.468996899903613
1.110265625	34.1696014404297	0.657761004150078	0.099386628150878	0.82468301226282	0.461491723632525
1.10444152832031	32.4932098388672	0.659659650722181	0.093668659170764	0.806306795733889	0.460744937826189
1.17307861328125	23.1911201477051	0.648188169609657	0.103025231889806	0.804549280471581	0.448833448026892
1.13375830078125	14.6248846054077	0.633671315025019	0.111319915276302	0.804902233390697	0.429223819412868
1.13375830078125	14.6248846054077	0.638284735579919	0.114247651763383	0.813815625686871	0.438153279166978
1.13375830078125	14.6248846054077	0.667654408896672	0.147251038773346	0.830763832625878	0.354963369519547
0.362455352783203	0.306786358356476	0.680230661002258	0.136343805876415	0.836293101123211	0.404738778033809
0.362455352783203	0.306786358356476	0.698268055961053	0.121181929928381	0.851161977616971	0.440447476051114
0.522627380371094	7.70072221755981	0.676303707240836	0.132178556161783	0.857872352200392	0.417462680681367
1.60350817871094	15.8013935089111	0.636849924442008	0.135504555580525	0.80901701570234	0.392452014318711
1.05398010253906	15.1617565155029	0.609638276458731	0.152894612795353	0.80289353629539	0.324957380735599
0.890574951171875	7.27190923690796	0.672333944531847	0.152401479548435	0.837165441982762	0.368290202694547
0.793097900390625	6.77214765548706	0.684555560367217	0.143698697881058	0.846571618075025	0.391148657498859
0.795387451171875	9.16127014160156	0.614658956113644	0.174310683498628	0.82919120487831	0.289742466512535
0.913235961914062	17.885627746582	0.613292401161498	0.16808157047026	0.81132597288744	0.310159078980201
0.961245849609375	27.0455837249756	0.617894106492003	0.168362530421267	0.816876821543175	0.308654417814189
1.31424792480469	35.5587387084961	0.620053941089173	0.16983658454091	0.812860346621765	0.307572346732734
1.74807849121094	29.1941089630127	0.596958155341278	0.144458208326134	0.77317586730869	0.325025877708709
1.64091833496094	23.4925136566162	0.599452293721976	0.145731485947496	0.76972155763993	0.327600429679337
1.18867260742188	21.2836036682129	0.653900720522931	0.149451459689287	0.825114564293047	0.375707952886099
1.35447314453125	19.8353004455566	0.630074864758133	0.169589296485101	0.81765735781901	0.326391229473073
1.39794165039063	17.9839992523193	0.635486295365279	0.159360794840059	0.80849269595859	0.337349174410017
1.39794165039063	17.9839992523193	0.629468146995507	0.151288637088989	0.80477405944375	0.337129284408495
1.39794165039063	17.9839992523193	0.609636753911825	0.164098015215659	0.810452257711683	0.310168258704177
1.62845849609375	14.6116342544556	0.583857395644555	0.172995945741275	0.80105221569797	0.284256552745527
1.62845849609375	14.6116342544556	0.596668745958059	0.157418268917201	0.784074223047695	0.325245707973034
1.20269702148438	10.6880645751953	0.599164751685236	0.138742063395008	0.782276728142589	0.366031142024915
1.20856982421875	9.73800849914551	0.608198346100502	0.120479117486641	0.783372330448225	0.402368938427829
1.11548522949219	11.3082466125488	0.602663966674575	0.115353503675149	0.761662105234587	0.393372933159499
1.14216271972656	18.6685352325439	0.595714858486415	0.12625999628313	0.761975242999687	0.381103714367012
1.11868969726563	17.3485527038574	0.59807365939716	0.127602919371738	0.765508223609712	0.380886773108047
1.11205505371094	10.0873279571533	0.632909501102736	0.116788150745507	0.787915495232632	0.410603656984691
0.927454467773437	8.36291408538818	0.609140497671575	0.128594670862271	0.785312179799678	0.375754595564878
0.955023559570312	5.7533392906189	0.627111456860851	0.122491411826313	0.791299580345388	0.399821546019733
0.929520080566406	11.140793800354	0.621232806771812	0.134006008298622	0.79418148378649	0.377920166905965
0.886750244140625	10.7175884246826	0.624221251381033	0.129673577356587	0.794945157970944	0.381253170368391
0.889412963867187	2.279137134552	0.646314244119442	0.115480126697863	0.797091754001564	0.429698053397347
0.883344665527344	1.65818274021149	0.651754902325318	0.114844276693389	0.810810605059264	0.431080653392904
0.869568115234375	4.57094860076904	0.633646130843588	0.126478668309026	0.807666883510372	0.412959793661459
0.873372985839844	2.01494431495666	0.620232843573509	0.130026486972917	0.823559775655336	0.379864118767187
0.868284912109375	4.38095331192017	0.62037671071231	0.133477222202373	0.807989401403477	0.383543118403229
0.875547546386719	5.08497953414917	0.60858956842889	0.133675722416139	0.795721250216602	0.385879311865226
0.884121643066406	5.76195001602173	0.615040404500476	0.139981131114303	0.804746842866995	0.386864989960594
0.90043017578125	3.00344038009644	0.605686211528624	0.140593388965697	0.802240433482714	0.367733429379998
0.844725341796875	0.055024221539497	0.618637959852612	0.13041325636672	0.807028135767116	0.379385280143051
0.870677307128906	5.48428678512573	0.636284774322088	0.125710361159701	0.80921329482589	0.398437694823345
0.913999755859375	7.46169424057007	0.616054867462055	0.143253919628981	0.800418307426964	0.355981093304917
0.923230834960938	6.87812948226929	0.621587256291974	0.135722199426917	0.811900907594199	0.331046478182527
0.892562377929687	4.73048734664917	0.604321654564677	0.147347185204188	0.834806095035965	0.306132694101642
0.863391418457031	1.57853221893311	0.596535348143183	0.149154160561937	0.828117338006936	0.324162185623723
0.90156884765625	4.98630380630493	0.616755162853549	0.142945690868961	0.834769078982689	0.328217100290238
0.918971862792969	3.61782073974609	0.628329807791184	0.139778876021601	0.827170546225963	0.339456105333424
0.94433203125	6.93270921707153	0.634467566593904	0.139202826666329	0.825726435472226	0.377921136269007
0.973362854003906	15.6792621612549	0.658786028980062	0.128042595297786	0.83042916253285	0.417552928923351
1.01344793701172	21.3216323852539	0.661137197033526	0.123897939270404	0.834903735513043	0.427728504283835
1.068	20.9414672851562	0.65566750847797	0.113583231463542	0.825031336838841	0.435074777693181
1.03998999023438	24.9070606231689	0.652604034153412	0.120635930896354	0.82191758795908	0.43034776721617
1.0119580078125	31.5877685546875	0.603015901639344	0.147682272004539	0.811499917479575	0.362307645748738
1.07339880371094	27.4338912963867	0.662989587040888	0.115046097499496	0.831981983398443	0.442005145481625
0.9805029296875	25.7573661804199	0.654896938065107	0.119410244686964	0.833015240497794	0.427237172301377
0.941986938476562	27.7610950469971	0.646088751580057	0.121182664816827	0.8138821040115	0.406774645554394
0.968981750488281	32.8278579711914	0.651173112968528	0.112802945450198	0.820328029244854	0.409335053766652
1.04501867675781	28.7844409942627	0.652872126163871	0.108946887404724	0.807888691083588	0.42460912001636
1.04722106933594	22.4628257751465	0.632434309911347	0.111138697529921	0.799384686684673	0.42272390493587
1.04722106933594	22.4628257751465	0.654381126464467	0.102167556931032	0.808841880864594	0.472454748033389
1.04722106933594	22.4628257751465	0.644911198735379	0.153959812880079	0.853520432420837	0.329663187113607
0.452246795654297	8.46734237670898	0.681856143167286	0.13582323908022	0.835856538939348	0.398361942650867
0.452246795654297	8.46734237670898	0.69018274789836	0.135487869883386	0.848419696674376	0.390853028766019
0.295294586181641	11.4885034561157	0.672102099736107	0.156131524263238	0.839512700283326	0.337961831616164
0.46181787109375	2.36211538314819	0.682162037747094	0.147292954375294	0.840789813902653	0.374368207749237
1.1643310546875	4.4890923500061	0.689954933391427	0.137176333474419	0.841019223273865	0.408511928327786
1.09336486816406	6.87593698501587	0.664330261687071	0.13753131628915	0.821115295996176	0.374744179229701
1.06365368652344	8.57234764099121	0.649458903642875	0.143317000710848	0.807699882215609	0.351634011701647
1.14587524414063	8.7377290725708	0.654617964783321	0.157683687353954	0.819492552194127	0.324734886091417
0.984061950683594	5.45828628540039	0.67170496345978	0.15139422628586	0.843361180655425	0.355516891304077
0.835124755859375	5.34672212600708	0.62432753954825	0.158397799976271	0.81302155722407	0.322219621262506
1.33424230957031	14.248797416687	0.601767119277653	0.167850581023787	0.793872614619044	0.292447207369466
0.995468017578125	24.0769920349121	0.616916979654219	0.174130660437952	0.811483110859586	0.297205068235541
1.20971423339844	34.0289421081543	0.621456023521081	0.158943147088355	0.79758279772599	0.320532605646228
1.79115063476563	37.1491546630859	0.610561128370569	0.129291242547697	0.775620571083995	0.366489304051385
1.66193249511719	32.8576202392578	0.601663181792028	0.139502567577678	0.793900696242555	0.34131985380292
1.24833422851563	31.316442489624	0.638910404543884	0.15362388570003	0.818505357108987	0.366095174644505
1.07561584472656	29.2184448242187	0.65466345129433	0.141395196731576	0.828710358385421	0.399676978217861
1.39663928222656	26.3188381195068	0.623199783108682	0.152598764655425	0.809081340943874	0.351395864954069
1.27456384277344	23.1110668182373	0.675476131615092	0.12884186099742	0.825787183125408	0.425078938805394
0.787861389160156	21.4807415008545	0.650533440763392	0.158215764159311	0.83266576801837	0.35742726050785
1.47118420410156	12.652663230896	0.671294906520002	0.124401273147731	0.82984204832279	0.439625002866118
0.778264099121094	6.34230947494507	0.6735640797638	0.135272881278614	0.842980209151022	0.4197696909604
1.19112121582031	0.660629689693451	0.639087235001735	0.132301621434009	0.812162813917078	0.403886073700393
1.07960205078125	0.775531053543091	0.615380644616445	0.143953121438202	0.801802000555148	0.362918960492612
1.09936328125	6.14559555053711	0.595803806393068	0.158033206223621	0.800908119527781	0.336307336901019
1.07790576171875	16.0753021240234	0.619295331747911	0.147814700866092	0.827657269979418	0.362933971851459
0.963834106445312	21.2595806121826	0.647704275992636	0.131879921025253	0.83550918967727	0.403103902860467
0.958958618164062	12.7819967269897	0.636873721748337	0.143661572030794	0.843302504166074	0.385341281367732
0.935917114257812	6.24009799957275	0.628188059147581	0.139696701656946	0.820081187564635	0.378189558010179
0.9350390625	2.72118902206421	0.628490720211949	0.136694612446148	0.822131911904586	0.375854389837214
0.959225341796875	10.4278268814087	0.660031569001782	0.112366606235801	0.821154592753645	0.437628123069147
0.931854736328125	16.3216285705566	0.656915703266478	0.120630773458409	0.823900650023431	0.426391955685979
0.897461547851563	11.3578062057495	0.65247100982385	0.118178224972067	0.814786628286192	0.429118242879517
0.88842578125	5.50025939941406	0.648877676226843	0.125268025249192	0.813013898737827	0.428668694701231
0.869823852539062	1.89138197898865	0.56640504648518	0.138021740958209	0.770236370216411	0.342816548950134
0.846438842773437	0.136241257190704	0.450482510023345	0.168898669762691	0.759798164024094	0.052259503685972
0.844	0	0.427951732896282	0.139532394166968	0.741016277298493	0.187211105450395
0.87742138671875	1.97994947433472	0.605103387422152	0.13548804929152	0.802607190300521	0.363202492825594
0.865863403320313	3.42413949966431	0.596737393123341	0.138500951012352	0.801965076129883	0.363842146760235
0.852543701171875	0.911322236061096	0.585523346517055	0.141392791392877	0.791094769538846	0.349791025989831
0.900641479492188	6.08907413482666	0.635462227883984	0.123473734583584	0.809856830644535	0.406928577092107
1.08893237304688	13.0914087295532	0.633904880911798	0.126112337384149	0.805305630668292	0.408713254431935
0.898977233886719	16.7986469268799	0.608834251284507	0.141722415300521	0.788956698847176	0.367278467342189
0.920266906738281	15.6245813369751	0.632590498692305	0.129857756735964	0.809275013138344	0.387992497705014
0.935947143554687	14.4651679992676	0.644419113796381	0.124164378762591	0.813096805057175	0.402004648664886
0.934789916992188	9.73879241943359	0.638255042016666	0.131333587855523	0.817993110929563	0.399564202399501
0.947414611816406	10.2367305755615	0.635546012461518	0.138458437937196	0.828717387904449	0.390800454539521
0.906720458984375	7.65120267868042	0.641273607161935	0.131486337934412	0.827631174439359	0.396907836859454
0.950879699707031	14.3326940536499	0.643105980324445	0.126828462335204	0.809536599611828	0.40676116557566
1.00869165039063	21.0811347961426	0.647797310202391	0.115993921116823	0.828579398489898	0.430445688949621
1.02597595214844	29.0233154296875	0.653198630139888	0.11237808600551	0.828638283751919	0.433242070316734
1.02233465576172	30.8089294433594	0.658465841045668	0.113530399631164	0.826659858426968	0.437966792866532
0.98773779296875	31.6384906768799	0.627228215450239	0.135696413097001	0.814332800533914	0.3916598926395
1.00456854248047	25.0292015075684	0.628775198936781	0.136477304431134	0.812953161551624	0.393141815255736
0.982177001953125	18.3752174377441	0.666017190012019	0.11033520017005	0.822344660246456	0.449863872047517
0.952483764648438	15.7669382095337	0.659905963948138	0.111740721099558	0.822139652344036	0.439993426814192
0.894821655273437	18.8657646179199	0.639775604743688	0.127143657869715	0.815161073375893	0.396843752047613
0.990126525878906	25.7490978240967	0.649513788230592	0.115514917618797	0.806393246019777	0.431415577028528
1.00372338867188	34.1203994750977	0.656850244945557	0.10816470452908	0.808564342856667	0.452657683922816
1.00372338867188	34.1203994750977	0.679053134759365	0.08286436930182	0.809166689182907	0.518822609754327
1.00372338867188	34.1203994750977	0.66376265070423	0.119647925721019	0.840358097225963	0.428271401530822
0.529806823730469	21.8081893920898	0.648608801691414	0.150776827687004	0.840533943547552	0.341095407465268
0.529806823730469	21.8081893920898	0.690249504569432	0.134649009715362	0.865906809164564	0.386586716116166
0.312562866210937	18.3815174102783	0.705886611525121	0.124440455308698	0.852931103990829	0.430859090213494
0.374742279052734	16.4541358947754	0.679081188262761	0.149984029938901	0.839724599455232	0.35449904151983
0.446358581542969	9.33456611633301	0.703881354546256	0.130647106486228	0.843200798009472	0.413389716800956
0.543328735351562	4.3500828742981	0.675047891883771	0.14463871967294	0.838550747772237	0.357324555407733
1.04504602050781	5.29084587097168	0.665889692569703	0.138204420847335	0.824302904949927	0.358636638586143
1.06158374023438	2.75687193870544	0.637192607123882	0.148266159964339	0.797114923901384	0.319274225676111
1.1756796875	3.95591449737549	0.659919658463633	0.151997934615959	0.819190772423655	0.321912696430926
1.43892492675781	5.92467546463013	0.651902727033849	0.153265125695752	0.81972460739004	0.303596469241306
1.35279064941406	6.8567008972168	0.613295606078844	0.157270984383197	0.793726808493531	0.290605188015155
1.41523828125	14.8803844451904	0.619298905050184	0.163471698071195	0.800877554614694	0.30348553982968
1.27814245605469	22.6016216278076	0.625948086332683	0.163847967286553	0.810686987581696	0.314759387267885
1.40889221191406	27.8383960723877	0.617318159017237	0.160221151823763	0.803692791175005	0.309402450783921
1.68836633300781	35.066951751709	0.606130598878971	0.128173344302881	0.781820686276305	0.371375803142309
2.03868347167969	38.383056640625	0.604546796942601	0.130067199458091	0.775561409104553	0.364456556639605
1.61975756835938	32.4882049560547	0.627914680210074	0.151388229921561	0.829068743426018	0.337064817396623
1.33528820800781	28.8862819671631	0.628652345928681	0.141685699184586	0.803895284374524	0.358522516715098
1.35637377929688	21.9043846130371	0.627603660323114	0.135735929646367	0.802134760422539	0.377718046694058
0.749981628417969	15.4991941452026	0.640780375756759	0.157225158361094	0.814254664426756	0.323390727920779
0.739188415527344	11.8595151901245	0.669957891042976	0.150615885546435	0.842938529528039	0.37995133106569
0.760019226074219	11.6141777038574	0.660213667909057	0.150102188607487	0.841205541893672	0.381513791970593
0.7683564453125	3.59005784988403	0.660194891426761	0.149062667931573	0.843098656741705	0.387867949413425
0.885146484375	9.13852691650391	0.643113202718564	0.131571842654012	0.823369279615871	0.409300449767923
1.1448671875	10.2792854309082	0.638012070198147	0.132898633225078	0.821900199088518	0.404997932471492
1.13281213378906	12.1240215301514	0.642879257797464	0.128828913080976	0.816512188551572	0.416045892390544
0.925307250976562	19.173900604248	0.644946901521729	0.138995776585557	0.836557064426752	0.395446940547112
0.928252624511719	16.0473461151123	0.646076609115574	0.144602623443057	0.846184093257241	0.386092743553411
0.913046203613281	9.47231769561768	0.643496929495559	0.149877296660874	0.855406347495238	0.379817365384826
0.905104064941406	0.785470902919769	0.635571296601483	0.144852223349126	0.826911985541379	0.379850512249515
0.922161376953125	7.45459365844727	0.64923738066541	0.131989765497464	0.82991418572735	0.398155145009087
0.999081176757812	15.5446691513062	0.657899673441512	0.118893659353376	0.815155629731359	0.426964262259199
0.882539733886719	24.1908149719238	0.6578028305148	0.113859516755289	0.820826474986712	0.442178317204086
0.8722822265625	19.6413917541504	0.660079419741557	0.116052608051543	0.827884241126093	0.440163940005094
0.873000610351562	13.8605613708496	0.666985163142563	0.113341760675776	0.814533439620086	0.448474472694788
0.875090026855469	9.66550064086914	0.633995326214239	0.131901222837882	0.805692530689848	0.396879102787377
0.857122924804687	5.13529205322266	0.59299459174641	0.118461833602918	0.778834242008753	0.372573579543996
0.844	0	0.372043591990654	0.139749048806473	0.703558469290875	0.079145792466806
0.867117248535156	0.665989816188812	0.561410725701201	0.138115139243721	0.784169841227049	0.316430933030527
0.882	0.974927961826324	0.569501900250466	0.133648960070353	0.795726774386012	0.335342083785817
0.890069152832031	6.98232746124268	0.604680501839166	0.127667338800374	0.785752653256721	0.385251325045023
0.923244018554688	14.4111633300781	0.629497813939412	0.11628484842822	0.797951658025215	0.420666489528346
0.918148315429688	19.9829196929932	0.636894007877852	0.113197211552206	0.802805610176074	0.426544019279814
0.9050498046875	26.602201461792	0.63121453743026	0.132246139786092	0.814239962867445	0.402509049610682
0.947384582519531	25.3235263824463	0.6284486855296	0.134940026745314	0.812889063845475	0.386353953213064
0.971255554199219	22.7928237915039	0.648318352332912	0.126291531741283	0.806548933622881	0.408899611372672
0.918079162597656	19.6456050872803	0.652136939814043	0.125135211102617	0.81045891120774	0.419207482934178
0.949643615722656	18.8364562988281	0.647114795781379	0.124536438972105	0.821321114272633	0.417511846582755
0.989764465332031	17.4259490966797	0.644477731526816	0.121362598595853	0.816168249056875	0.411988049909527
0.998056091308594	21.2255058288574	0.638277351905675	0.119853732695604	0.809575228367065	0.413350904171637
0.968697509765625	28.2499752044678	0.650733177297948	0.109134173245169	0.823490597123032	0.430084112673405
0.998354309082031	35.227108001709	0.656857614411892	0.107813943646343	0.82679267975259	0.43542906252702
1.02030560302734	34.4312934875488	0.668178955469179	0.10812699291657	0.828879514661273	0.44859741105261
1.00155120849609	25.6163120269775	0.629099900490838	0.123581814369747	0.816567052311017	0.400353742151085
1.03260595703125	17.5641288757324	0.640332435007944	0.126001177484368	0.819717397951352	0.406231083599431
0.939009216308594	11.0639324188232	0.655952678582944	0.115726833588774	0.806000624856008	0.429007330780842
0.914304626464844	5.7823052406311	0.654655569368392	0.113907504851459	0.805859580188072	0.429899255440416
0.919869262695312	11.8667621612549	0.646256902468187	0.12463376890808	0.819027633684475	0.403681532146485
0.982282470703125	21.1654109954834	0.668101724145355	0.107700913456605	0.815751664658951	0.461113070407149
1.10001843261719	30.8096389770508	0.675511480335623	0.105330922323521	0.81693979920171	0.480155613418898
1.10001843261719	30.8096389770508	0.698100541297281	0.080443677455549	0.818636870761461	0.539396215647041
0.73889794921875	19.21755027771	0.742123827913513	0.077205948536183	0.915243005906422	0.535137897961313
0.73889794921875	19.21755027771	0.688288866870041	0.075882351431383	0.841825590239506	0.479733955178236
1.21569909667969	27.6752033233643	0.631519228975626	0.148543904225885	0.831344690268349	0.330670153873038
1.26109313964844	28.5043239593506	0.712997681140728	0.116985162051688	0.865330285859273	0.453545991675193
0.426388336181641	28.4755344390869	0.740881012552778	0.09288865625687	0.867693212758713	0.508549640691945
0.517472778320312	23.3632411956787	0.730003322196969	0.114035953651587	0.871413155205912	0.473145689919026
0.962143737792969	16.8785514831543	0.720864688964165	0.118392526798996	0.862615210763316	0.457353914897831
0.832410949707031	8.63414287567139	0.712983406087285	0.121872967135078	0.856620246271197	0.44104920574062
0.944985412597656	2.97345924377441	0.687558967138352	0.133768102446659	0.838277383565431	0.394922347441677
1.03182116699219	4.61648464202881	0.678181767565224	0.138460741224251	0.836897198508063	0.382616682444351
1.17787939453125	12.3504276275635	0.67236220331811	0.151936133066789	0.851177673323831	0.350308396425917
1.46123706054688	13.2176637649536	0.659217468977793	0.133683481734002	0.809429569176183	0.352208779123349
1.69940698242188	15.4066553115845	0.689480387757642	0.112845231431082	0.812208195267179	0.420815977096175
1.73140148925781	11.0124320983887	0.651041393062833	0.150967466796613	0.820553346553431	0.341650000486895
1.32534204101563	13.6723518371582	0.632513941334631	0.171233821449399	0.818290593263814	0.300744245197008
2.04655261230469	21.1064395904541	0.631552297656351	0.140254342223989	0.806303165153357	0.355183535893177
2.18260229492187	30.0034999847412	0.622171821441484	0.123761057186286	0.790043620848176	0.38393405322045
1.83784375	31.6780242919922	0.625860227659295	0.14080129787556	0.803399758146308	0.371676723814037
0.9684677734375	24.2017574310303	0.639829579000653	0.153298759856746	0.81068312192411	0.363579477814476
0.755166015625	19.0969619750977	0.627280341365054	0.161299866962795	0.804497399208849	0.335052137909579
0.911351379394531	17.4082660675049	0.668885127050338	0.143144280781123	0.836696180684443	0.394012393915241
0.7280126953125	7.96756601333618	0.653637408778705	0.153714385957067	0.841486850685004	0.352843458851588
0.7471767578125	3.00547385215759	0.644185883735388	0.157968824014311	0.827214953642791	0.332884547803086
0.74471240234375	4.22336721420288	0.647298654687014	0.150913949772154	0.835851773152967	0.354071513494166
0.721198669433594	1.16535222530365	0.641125464515137	0.157328049902934	0.835059391529191	0.337672046591371
0.749023498535156	4.51977348327637	0.633310737187059	0.158282160010716	0.837963280060123	0.358671985579924
0.783476928710937	14.2716913223267	0.661847357390319	0.133322357607613	0.831999509405788	0.372297355856218
0.985620422363281	14.852276802063	0.663420687941812	0.116932564702627	0.821643349521841	0.432982573122654
0.937577453613281	10.3770837783813	0.667688472389025	0.131919441111459	0.847236947751839	0.414948182874252
0.883314086914062	7.7381477355957	0.657278559541802	0.143461515285195	0.85277950602078	0.389344926310043
0.915503662109375	3.45224285125732	0.644538632878943	0.144002895395334	0.828968930840131	0.382133577948167
0.901865783691406	1.19200491905212	0.653185103533666	0.136102833895574	0.825626472521453	0.396049640846745
0.944406372070312	9.30810356140137	0.642059818557507	0.159916729027138	0.852344184394102	0.350571871684226
0.942328247070312	19.1641979217529	0.644616556971156	0.138823844703483	0.835056569014605	0.38096674516956
0.877244079589844	29.0741729736328	0.639162615209573	0.13336432589736	0.822595670589606	0.377849894413479
0.882556640625	27.5050048828125	0.645375654542572	0.12551456816697	0.809044000040454	0.404716363658452
0.870570983886719	23.2354869842529	0.653475577721058	0.12128951411423	0.817984320788422	0.41815431227754
0.875575378417969	16.9824352264404	0.641954738700187	0.126788751486288	0.829861030490881	0.407327057563558
0.878779235839844	7.8581018447876	0.63598191918018	0.110883913290199	0.795700606057156	0.424621775644608
0.852731872558594	0.651317954063416	0.581759702147285	0.115803529768248	0.747019097843425	0.351648940759225
0.890662841796875	3.22713327407837	0.583308545481486	0.118532769205772	0.763593622194144	0.331684499332636
0.880530029296875	3.65279674530029	0.602104603234843	0.124162825675016	0.80303830432406	0.386097562861579
0.889175231933594	5.7639102935791	0.616676505292955	0.127589909079514	0.813193326494409	0.387832776757663
0.891617797851562	15.237606048584	0.633066224338116	0.120306663615731	0.815839726773182	0.404626582271642
0.923638366699219	25.0436630249023	0.636998275149637	0.119678458440354	0.815592930067323	0.404142621228829
0.867426391601562	21.6378917694092	0.658595892640592	0.118041919945284	0.821108542184927	0.432306746584993
0.879758728027344	20.7260475158691	0.669676039253803	0.116506042625937	0.822503995899639	0.439713527285745
0.873216979980469	24.2446441650391	0.650980348202843	0.130740602338845	0.832476844008319	0.417185043521618
0.96170751953125	29.5215339660645	0.646250371186347	0.128162308255225	0.820362402406725	0.410021988563837
0.947312438964844	28.3754940032959	0.634579733567857	0.120450481493377	0.810266256135129	0.413070572800285
0.956280822753906	27.4583148956299	0.643413987366152	0.113702127791551	0.811290564887303	0.421081300642624
0.981039794921875	30.013334274292	0.655308506109062	0.108462103074836	0.816945675577367	0.437484254800736
0.942613708496094	33.781566619873	0.648791347729183	0.114427592322492	0.81799315709599	0.405957135482823
0.966646423339844	35.4759407043457	0.652032491466217	0.108058423743618	0.813563322585445	0.427265075732357
0.980562133789062	31.1817646026611	0.6650392372409	0.102647517362723	0.81606276689584	0.44823210033197
0.968239807128906	21.4112911224365	0.678614533282444	0.106300026727567	0.827995314262673	0.45578811966416
0.969634033203125	12.1095638275146	0.66364662732871	0.118686160523662	0.821074616184091	0.431874386526329
0.886270568847656	3.37220978736877	0.664462601105618	0.118970285744916	0.823290606057547	0.430270803900458
0.913464538574219	4.23889398574829	0.666790761678042	0.114994709958993	0.831659455226708	0.439674621936011
1.00184594726563	11.1967658996582	0.678810967465793	0.104491375395717	0.829828889327552	0.462305976915158
1.03452575683594	20.797758102417	0.688565215909727	0.102159889893616	0.834695397174989	0.47836806127838
1.03452575683594	20.797758102417	0.710518963093668	0.077933902815231	0.835901123403337	0.550815573317077
1.03452575683594	20.797758102417	0.738921547876518	0.07317873547321	0.898575305717757	0.528017816748467
0.212897811889648	16.3886833190918	0.742303371990906	0.073246405552684	0.895676251101259	0.537382900796608
0.212897811889648	16.3886833190918	0.730500009796442	0.073482577732678	0.887736528496011	0.53776066317104
0.678689819335937	17.7088088989258	0.72565824668897	0.06892761697013	0.856394086782335	0.521714973345729
0.464306884765625	18.9784545898437	0.710561890304376	0.094254844140557	0.875313193596509	0.508969047834448
1.27158764648438	24.5920562744141	0.712353301914976	0.115076993163003	0.858921786800689	0.464936614251892
1.19383911132813	30.6505165100098	0.701326248295744	0.126845180729298	0.865951849871612	0.434922628248624
1.11661560058594	22.7670650482178	0.716885305752407	0.126268618036936	0.860227360027178	0.431445769437328
0.981703308105469	16.0921783447266	0.680252139172339	0.144312902342405	0.839718327279664	0.376242438875311
1.40067980957031	7.51986694335938	0.692377782561849	0.121647093602917	0.8388252754455	0.436010769655987
0.57138330078125	0.494516015052795	0.690805173749232	0.119654870683025	0.835611290070682	0.422204206434663
0.658669555664063	9.10653781890869	0.732463972498747	0.100786321155987	0.857558247547172	0.508837783884911
0.908848876953125	19.0513725280762	0.666463596030423	0.138898468172588	0.813320166133832	0.351466648439266
1.73411828613281	10.5920095443726	0.68714969570141	0.098386020085011	0.818808774328296	0.444563927285436
2.51638842773437	1.53605198860168	0.674499163032081	0.096335969112299	0.811556569428731	0.460973925067615
2.7647685546875	7.93582677841187	0.68126461671201	0.080800488543341	0.820062998275289	0.509957988519258
2.09319116210937	17.9260272979736	0.619582449085599	0.13159457298128	0.788374989187993	0.360484319114213
1.98189306640625	27.8581047058105	0.605998367537703	0.120757630178372	0.764560577613738	0.381615480433944
2.14913354492188	27.2084827423096	0.630994244782621	0.137920364464029	0.801238357934136	0.363999421796943
0.933514587402344	17.9597911834717	0.621614704153388	0.165561571841526	0.814712850338006	0.31981978152371
0.852411560058594	10.0757894515991	0.630111290189014	0.159429972106884	0.817242230125637	0.332744751310132
0.730632934570312	8.37458419799805	0.671673905218037	0.142646645599038	0.843916167426131	0.398150648220944
0.736483337402344	3.7137131690979	0.643764184608255	0.168675100913427	0.846646861148201	0.34641654567494
0.726849853515625	0.38107892870903	0.561052826399118	0.174209022141613	0.790690027579613	0.259557681845836
0.731208435058594	0.877097547054291	0.557446713976834	0.183514548025661	0.804664497895021	0.242531894848731
0.732073181152344	0.250548005104065	0.515567814933764	0.188465401710829	0.768461832398512	0.178981272141714
0.735565856933594	2.29856467247009	0.600655935577069	0.173844394317451	0.827691372922642	0.288047579938201
0.970681274414062	12.0471134185791	0.667212904968337	0.138591203448341	0.82964810242401	0.346878285913272
0.773976379394531	6.24392604827881	0.695311796753001	0.104994475873605	0.827970046019793	0.487208485845616
0.755369567871094	1.44252645969391	0.684338891791378	0.115524105480895	0.839989476033898	0.473785342028956
0.820286560058594	0.50923103094101	0.700117261568395	0.086920599078328	0.822819056365973	0.527643420083737
0.904343688964844	4.77545070648193	0.697403332463086	0.096780814136108	0.831083681038232	0.501630642733517
0.929084045410156	8.99030303955078	0.678266037126778	0.116218218720685	0.836189746978488	0.454797829169867
0.956248840332031	14.4485540390015	0.649339716458712	0.147268754574231	0.831675696560405	0.376474186532155
0.96217431640625	22.2420597076416	0.650188433739134	0.144195170524142	0.831562147837051	0.378318991879556
0.886357727050781	31.3314189910889	0.63468271671465	0.154461884069725	0.824804853651101	0.34131775494933
0.910215637207031	35.9363174438477	0.625458100007877	0.142729442637839	0.82636412716867	0.343360390663437
0.88271826171875	25.9684906005859	0.637055043907493	0.126138097237715	0.829869728198995	0.390285530229161
0.880797973632813	16.0613460540771	0.639842600050784	0.127280951246097	0.820741375624559	0.392529751056718
0.868843200683594	6.08342456817627	0.653020831904518	0.123583229622016	0.830153691455464	0.412603926509936
0.850013854980469	1.25568926334381	0.651954729224327	0.12346958103498	0.817025949993856	0.417748339641758
0.835215393066406	4.62322044372559	0.704666793346028	0.098968700334495	0.861610006446747	0.509255076253541
0.907172729492188	12.1931476593018	0.668865229857801	0.114108496977843	0.84023095568279	0.446247102556794
0.904077758789062	13.9109449386597	0.653160144491671	0.118611751149207	0.841263965733237	0.431317103245465
0.89899267578125	19.8111305236816	0.646469700473492	0.123224913900788	0.8294617601377	0.409691235240035
0.917457702636719	19.9093723297119	0.648832853255305	0.118182927317332	0.825974404122373	0.415158204358082
0.867543029785156	12.5638246536255	0.658087657443073	0.123753532934744	0.826141296930555	0.419607256630832
0.860345397949219	10.9218626022339	0.677658998653692	0.118276098249688	0.837685152769658	0.446818847822103
0.877889404296875	16.6341533660889	0.676561931262081	0.118504290587247	0.82955565172203	0.43901523853384
0.954053100585938	25.1443405151367	0.676731699429541	0.111253087163421	0.827700180511801	0.446046682236654
0.968791870117188	34.3826560974121	0.671781184860154	0.107466999939325	0.820054800937721	0.458520972269582
0.957130065917969	30.4068508148193	0.652465184582805	0.109783676501425	0.806441089933414	0.439382138977536
0.9320703125	25.4330348968506	0.651114447743343	0.113621761392946	0.815294912357763	0.430633364195183
0.956979125976562	23.7855453491211	0.657782320550141	0.109490026479184	0.816461942659302	0.437877684530911
0.997321838378906	26.1378345489502	0.655306466222123	0.107735192393972	0.806292500352578	0.440757756137108
0.989075744628906	29.5414905548096	0.666655418476354	0.107468888296847	0.812555961742417	0.446756383253583
0.938387390136719	19.5407257080078	0.677741757507877	0.110923701533228	0.834366865500654	0.449203062383364
0.90725341796875	9.63578128814697	0.681214965565291	0.117444224415134	0.825357672969775	0.441666718989015
0.883605163574219	0.367412567138672	0.669578092855162	0.120465021642386	0.823017173142913	0.426065526940679
0.944042297363281	7.20061492919922	0.687109094948046	0.104579768419751	0.833559025626526	0.4660575695856
0.944042297363281	7.20061492919922	0.695781913889052	0.102123487220575	0.840267903510077	0.468070739512393
0.944042297363281	7.20061492919922	0.700657282489519	0.093550028697922	0.834483633415368	0.498027454514877
0.135018569946289	4.37984323501587	0.738409566765321	0.084543110554968	0.917290795484126	0.492187400586161
0.135018569946289	4.37984323501587	0.744598198270095	0.078465689688015	0.903024797578311	0.519240997296076
0.178284530639648	6.81075620651245	0.74399794413978	0.076446536413944	0.901983028840041	0.513750968540724
0.1454453125	13.2823152542114	0.747149732359914	0.072010751470606	0.883295873146659	0.516030345533072
0.15375749206543	7.92443609237671	0.747197255708187	0.071442778927005	0.875888504245678	0.531192592279005
0.645626281738281	10.4586057662964	0.744822389430484	0.063502615826202	0.862628658971238	0.576279169710947
0.867063415527344	18.8141098022461	0.751494717279832	0.063003680916784	0.861425590228468	0.578362071065618
1.22895166015625	27.5623416900635	0.743715573758206	0.068934952397997	0.863528508277514	0.576842043344381
1.61388037109375	29.9433746337891	0.687437878414892	0.101724618001473	0.819485918655605	0.452966731707227
1.87298779296875	20.4153060913086	0.654970478487055	0.124442435709817	0.826512422140284	0.391105439539184
1.28715319824219	11.260124206543	0.646165522339146	0.13809952453147	0.805089323897635	0.356593231097584
1.02113616943359	5.891526222229	0.670853727598558	0.131449814596629	0.81663275247604	0.39998712432452
0.914980590820312	11.4598579406738	0.675924806861245	0.140803571745826	0.838365353015116	0.393055147262458
1.17217431640625	20.6277389526367	0.65684881626408	0.125346823732954	0.805950388138591	0.372078825761406
2.02140612792969	12.9792928695679	0.669730552447491	0.116552802508179	0.821509679182912	0.399675295343382
1.670248046875	7.47292470932007	0.604799066131112	0.128154084085629	0.777710264008536	0.360109348798885
1.34562280273438	11.2988777160645	0.596915679752943	0.131334920960316	0.773776031570739	0.352008355854801
1.7638408203125	19.7741413116455	0.607272838745704	0.128015867413424	0.765704281585772	0.372087270858811
1.56368383789063	25.0500144958496	0.584644762683222	0.158077239163081	0.785052842047231	0.320814552053209
1.44503503417969	26.0082149505615	0.596871015948492	0.15496364543103	0.795066317409094	0.337581636829378
1.4314248046875	16.0826511383057	0.615150019643533	0.144689567139279	0.798444406014349	0.357293336424893
1.08969946289063	6.12962245941162	0.64257857205141	0.151491716037749	0.81876855728472	0.368260637675238
0.762554077148437	3.00783777236938	0.646536626040999	0.16786786016107	0.84855417574593	0.345597793039759
0.738447204589844	1.18591845035553	0.617956184225945	0.168114283498363	0.818104049916434	0.29747620641411
0.714	0	0.521491435269753	0.178310240873103	0.753585869582582	0.197719887438805
0.7142109375	0.030751841142774	0.505816061036615	0.185817175364645	0.76784253152832	0.145057875747521
0.733677612304688	0.339856505393982	0.544161081506543	0.185879974361431	0.782672764686434	0.201389050918005
0.733562805175781	5.41571378707886	0.620936815988915	0.165086579129355	0.826998388385817	0.308275059512422
0.943006042480469	4.60052108764648	0.713061493283167	0.089178187699258	0.831513316653479	0.492717598469857
0.727371215820313	0.967695593833923	0.684933212342269	0.091834262209001	0.809887532801784	0.505450388661767
0.863729309082031	6.08582305908203	0.692822888043072	0.107530652226045	0.8457907767904	0.487405611189986
0.890768676757812	10.182915687561	0.669164334607553	0.124940487530334	0.841903688484988	0.434020078852375
0.926369140625	12.7820672988892	0.675304656820123	0.124120056665165	0.837424967078936	0.443962531455578
1.01840179443359	17.4205169677734	0.691905085262134	0.107327242582841	0.845980305921767	0.480917900003028
0.970388977050781	23.0611820220947	0.673811614545841	0.124622351757838	0.869341347146866	0.424273410193023
0.908674560546875	28.5963325500488	0.656115062541247	0.144511650933023	0.865878640296261	0.388991243028165
0.886376220703125	36.1207733154297	0.663203885714102	0.137635061320311	0.864767909501743	0.406874627590775
0.856405578613281	37.6160202026367	0.669015695178367	0.132777273260532	0.853484935380027	0.41155648577022
0.896550720214844	28.176513671875	0.675837651564098	0.119499546785688	0.851189147604422	0.444360822159353
0.905128967285156	19.3851184844971	0.664611218277989	0.131995498202213	0.851843887606965	0.408820885786664
0.883319702148437	12.3657760620117	0.673226514068688	0.125986061826261	0.864575653827474	0.436091525410791
0.86530078125	7.64027166366577	0.684122661320572	0.116523614951844	0.864901258259815	0.462977444048849
0.806745544433594	1.22510278224945	0.672444596071353	0.11264896344898	0.834209557167817	0.462223550909041
0.851586547851563	10.9681901931763	0.70125463551371	0.104780077615456	0.845606309640491	0.487948623854457
0.85831787109375	20.8118724822998	0.679414624097049	0.116904077801417	0.861650180660913	0.443501569711381
0.896850769042969	26.8440742492676	0.668693423427531	0.11803299450744	0.837370241686214	0.435649550715663
0.883489318847656	16.9230995178223	0.673634535954933	0.11331938439998	0.829317248435199	0.442658502424252
0.8394189453125	6.91834545135498	0.672811188169475	0.121422314005602	0.837388030099874	0.429100313897468
0.847328735351563	2.91219472885132	0.677980444687262	0.121885138418039	0.833252535271175	0.427123366629674
0.922345031738281	12.7719802856445	0.683467608749237	0.109386904294896	0.844570897021782	0.452593538312304
0.831145080566406	22.7750854492187	0.685156623838034	0.104981101968468	0.830539295637183	0.464802589496582
0.829507080078125	32.071834564209	0.686241982908561	0.109507745191338	0.824550767459581	0.462212181228415
0.905226379394531	23.4300441741943	0.672852734369477	0.106426611224057	0.821134587289101	0.464235713352459
0.947274841308594	16.4727802276611	0.658852770914614	0.106847881640664	0.805733157047852	0.455883085670919
0.927620422363281	13.7959680557251	0.669382626588941	0.109242918877302	0.823045265543172	0.45220910969098
0.963738464355469	17.5457706451416	0.660581642087607	0.111109015308482	0.813408312696319	0.442374753655168
0.945536926269531	24.9335269927978	0.661420425319523	0.115881836191036	0.824873941443752	0.431247871191924
0.9754755859375	20.6484432220459	0.673686018116173	0.116117913186396	0.83678169700356	0.430565123400397
0.938842041015625	11.4048652648926	0.676221518106065	0.127702153550931	0.839962483354557	0.411185359297128
0.86778515625	1.4986652135849	0.68270965695204	0.120034674130397	0.834765917235119	0.425446209326734
0.86778515625	1.4986652135849	0.690615043635463	0.110471796549279	0.831295169958698	0.446145291071129
0.86778515625	1.4986652135849	0.738467815333539	0.086871173367515	0.901686592316724	0.499417556342623
0.13767790222168	3.08713483810425	0.737193539664149	0.081266077517292	0.903636214332758	0.471277563417942
0.13767790222168	3.08713483810425	0.736866741607211	0.074594104857011	0.857347507724227	0.513847362316526
0.10429386138916	6.99747848510742	0.734537023595806	0.075100889190343	0.867954247207182	0.505365436435196
0.203087112426758	6.01656675338745	0.741796490888338	0.069812338136153	0.888674958373865	0.538950666388677
0.130842559814453	1.42969000339508	0.746717884572532	0.073010459523389	0.882206412038369	0.542470739213797
0.199900360107422	7.78442335128784	0.732868399562311	0.071983407617514	0.853358285478747	0.531253585741133
[truncated: 2,996 more rows]
