# Supplementary material for: MBGapp: A Shiny application for teaching model-based geostatistics to population health scientists
Source: PLoS One. 2021 Dec 31;16(12):e0262145. doi: 10.1371/journal.pone.0262145 (PMC8719748; doi:10.1371/journal.pone.0262145)
Supplement: S1 Data — (ZIP) [file pone.0262145.s002.zip › data_files/loaloa_example_data2.csv]

ID	Country	Country_ID	ISO2	ISO3	ADMIN1_NAME	ADMIN1_CODE	ADMIN2_NAME	ADMIN2_CODE	IU_NAME	IU_ID	LocationName	Longitude	Latitude	Georeliability	LocationType	SurveyYear	Period	Method_0	Method_1	Method_2	Examined	Positive	Prevalence	Source	Funding	Composite_IU_ID	elevation	dist_water	MEANndvi	Sdndvi	MAXndvi	MINndvi
860	Cameroon	7	CM	CMR	NORD OUEST	824	NKAMBE	7555	NKAMBE	7555	Kungi	10.68333333	6.6	1	Village	2003	2001 - 2005	Mapping	RAPLOA	Questionnaire	106	29	0.273584906	APOC	APOC	ACMR0082407555	1.659	28.9309997558594	0.653358421757403	0.146860854064662	0.817680840303927	0.346608694115405
492	Cameroon	7	CM	CMR	CENTRE	819	NANGA EBOKO	7447	NANGA EBOKO	7447	Ngoulmekong /Bibea	12.72472222	4.91805556	1	Village	2003	2001 - 2005	Mapping	RAPLOA	Questionnaire	111	51	0.459459459	APOC	APOC	ACMR0081907447	0.596	1.89999997615814	0.683682901198837	0.094577085936936	0.865005511650629	0.428245861509828
544	Cameroon	7	CM	CMR	CENTRE	819	NANGA EBOKO	7447	NANGA EBOKO	7447	Mbenda	12.88361111	5.07444444	1	Village	2003	2001 - 2005	Mapping	RAPLOA	Questionnaire	82	33	0.402439024	APOC	APOC	ACMR0081907447	0.614	10.0190000534058	0.710712233232025	0.098103873509082	0.850216091030506	0.46178717937423
810	Cameroon	7	CM	CMR	NORD OUEST	824	FUNDONG	7548	FUNDONG	7548	Njinikom	10.42111111	6.47555556	1	Village	2003	2001 - 2005	Mapping	RAPLOA	Questionnaire	91	5	0.054945055	APOC	APOC	ACMR0082407548	1.354	11.8330001831055	0.59049067228752	0.159294124996934	0.777528461756258	0.286645451880125
881	Cameroon	7	CM	CMR	NORD OUEST	824	WUM	7560	WUM	7560	Esu	10.16972222	6.74027778	1	Village	2003	2001 - 2005	Mapping	RAPLOA	Questionnaire	96	13	0.135416667	APOC	APOC	ACMR0082407560	0.5	3.57299995422363	0.724792505290897	0.11524034125828	0.869410965763666	0.462203617020316
760	Cameroon	7	CM	CMR	LITTORAL	822	NKONDJOCK	7522	NKONDJOCK	7522	Nyamssa	10.10555556	4.81916667	1	Village	2005	2001 - 2005	Mapping	RAPLOA	Questionnaire	63	23	0.365079365	APOC	APOC	ACMR0082207522	0.454	9.99600028991699	0.730849404424579	0.078698867181133	0.846897237075935	0.495373998231385
627	Cameroon	7	CM	CMR	EST	820	BETARE OYA	7462	BETARE OYA	7462	NDOKAYO	14.1925	5.52361111	1	Village	2004	2001 - 2005	Mapping	RAPLOA	Questionnaire	79	32	0.405063291	APOC	APOC	ACMR0082007462	0.931	16.4270000457764	0.631509243252875	0.131468398170854	0.80430946850143	0.358830049261782
612	Cameroon	7	CM	CMR	EST	820	BERTOUA	7461	BERTOUA	7461	KANO	13.55	4.98333333	1	Village	2004	2001 - 2005	Mapping	RAPLOA	Questionnaire	64	45	0.703125	APOC	APOC	ACMR0082007461	0.746	20.5659999847412	0.765180929797073	0.065741323780464	0.890658455619474	0.564189327981049
361	Cameroon	7	CM	CMR	ADAMAOUA	818	BANYO	7421	BANYO	7421	MBAMTI ALARBA	12.002	6.80204	1	Village	2010	2006 - 2010	Mapping	RAPLOA	Questionnaire	80	0	0	APOC	APOC	ACMR0081807421	0.969	17.7220001220703	0.588317321978577	0.14634726557533	0.792775381200105	0.368627944106623
749	Cameroon	7	CM	CMR	LITTORAL	822	NJOMBE PENJA	7521	NJOMBE PENJA	7521	Tangui	9.71722222	4.64888889	1	Village	2005	2001 - 2005	Mapping	RAPLOA	Questionnaire	92	26	0.282608696	APOC	APOC	ACMR0082207521	0.232	6.88199996948242	0.728517515759322	0.083016519429409	0.854684540439038	0.480108969337906
679	Cameroon	7	CM	CMR	EST	820	MOLOUNDOU	7469	MOLOUNDOU	7469	Libongo	15.2831	2.07553	1	Village	2010	2006 - 2010	Mapping	RAPLOA	Questionnaire	79	42	0.53164557	APOC	APOC	ACMR0082007469	0.402	6.41800022125244	0.78022393197178	0.070126373108628	0.889787946674489	0.591553716444815
386	Cameroon	7	CM	CMR	ADAMAOUA	818	MEIGANGA	7423	MEIGANGA	7423	BINDIBA	13.78551	6.36711	1	Village	2010	2006 - 2010	Mapping	RAPLOA	Questionnaire	80	9	0.1125	APOC	APOC	ACMR0081807423	0.994	17.9190006256104	0.621603358576337	0.131202976448801	0.805065966050848	0.385343036417716
490	Cameroon	7	CM	CMR	CENTRE	819	NANGA EBOKO	7447	NANGA EBOKO	7447	Okassan /Meyosso	12.29361111	4.62305556	1	Village	2003	2001 - 2005	Mapping	RAPLOA	Questionnaire	84	41	0.488095238	APOC	APOC	ACMR0081907447	0.613	6.24599981307983	0.716831202107971	0.093651431841041	0.859896461166772	0.444745189928788
518	Cameroon	7	CM	CMR	CENTRE	819	NANGA EBOKO	7447	NANGA EBOKO	7447	Njombe/Meyanga	12.67027778	4.81972222	1	Village	2003	2001 - 2005	Mapping	RAPLOA	Questionnaire	92	49	0.532608696	APOC	APOC	ACMR0081907447	0.694	9.95400047302246	0.764235764672892	0.073410000489261	0.89665817639593	0.53193584631853
849	Cameroon	7	CM	CMR	NORD OUEST	824	NDU	7553	NDU	7553	Ntabah	10.93333333	6.33333333	1	Village	2003	2001 - 2005	Mapping	RAPLOA	Questionnaire	113	19	0.168141593	APOC	APOC	ACMR0082407553	0.823	24.8239994049072	0.647466222211105	0.145630863135763	0.815127763529913	0.379874278102814
1083	Cameroon	7	CM	CMR	SUD	826	SANGMELIMA	7589	SANGMELIMA	7589	Meyomessi	12.20723333	2.82085	1	Village	2004	2001 - 2005	Mapping	RAPLOA	Questionnaire	120	49	0.408333333	APOC	APOC	ACMR0082607589	0.675	28.3279991149902	0.77114690171853	0.067325896249336	0.892925152381253	0.598469953661931
576	Cameroon	7	CM	CMR	EST	820	ABONG MBANG	7459	ABONG MBANG	7459	MPEMZOK	13.3	3.66666667	1	Village	2004	2001 - 2005	Mapping	RAPLOA	Questionnaire	80	53	0.6625	APOC	APOC	ACMR0082007459	0.75	84.7580032348633	0.767694278662132	0.064009281845492	0.882293359207184	0.591744198265373
452	Cameroon	7	CM	CMR	CENTRE	819	ESEKA	7439	ESEKA	7439	Sodibanga	10.37725	3.72305	1	Village	2010	2006 - 2010	Mapping	RAPLOA	Questionnaire	80	32	0.4	APOC	APOC	ACMR0081907439	0.091	1.29900002479553	0.756650948093935	0.085501992404795	0.889497982883299	0.484591899385201
1091	Cameroon	7	CM	CMR	SUD	826	SANGMELIMA	7589	SANGMELIMA	7589	Moneko I/Moneko II	11.74215	3.03596667	1	Village	2004	2001 - 2005	Mapping	RAPLOA	Questionnaire	85	53	0.623529412	APOC	APOC	ACMR0082607589	0.703	28.6520004272461	0.76364451463346	0.077657767354499	0.894161641619576	0.519341828043115
791	Cameroon	7	CM	CMR	NORD OUEST	824	AKO	7542	AKO	7542	Abonshie	10.73333333	6.96666667	1	Village	2003	2001 - 2005	Mapping	RAPLOA	Questionnaire	102	48	0.470588235	APOC	APOC	ACMR0082407542	0.254	1.57599997520447	0.658959272286533	0.158193178745579	0.83455916356352	0.35138687818513
342	Cameroon	7	CM	CMR	ADAMAOUA	818	BANKIM	7420	BANKIM	7420	DICKI	11.44407	6.05336	1	Village	2010	2006 - 2010	Mapping	RAPLOA	Questionnaire	80	49	0.6125	APOC	APOC	ACMR0081807420	0.742	2.82100009918213	0.606726493848439	0.158597743911765	0.802547042218789	0.320883965459759
467	Cameroon	7	CM	CMR	CENTRE	819	MBANDJOCK	7443	MBANDJOCK	7443	Ngamba	12.01667	4.43333	1	Village	2003	2001 - 2005	Mapping	RAPLOA	Questionnaire	84	32	0.380952381	APOC	APOC	ACMR0081907443	0.598	6.43599987030029	0.619220932720429	0.141049106584639	0.850589831297376	0.32644514611761
623	Cameroon	7	CM	CMR	EST	820	BERTOUA	7461	BERTOUA	7461	VIALI	13.55	4.91666667	1	Village	2004	2001 - 2005	Mapping	RAPLOA	Questionnaire	52	32	0.615384615	APOC	APOC	ACMR0082007461	0.693	24.1480007171631	0.762979369304787	0.072540863039195	0.884213630882989	0.498316970343842
1147	Cameroon	7	CM	CMR	SUD OUEST	827	MAMFE	7601	MAMFE	7601	Okoroba	9.26048	5.45604	1	Village	2010	2006 - 2010	Mapping	RAPLOA	Questionnaire	80	12	0.15	APOC	APOC	ACMR0082707601	0.217	14.6899995803833	0.751941245836815	0.076468845137392	0.890758678550717	0.533756670781177
1010	Cameroon	7	CM	CMR	SUD	826	MEYOMESSALA	7586	MEYOMESSALA	7586	Endam	12.27526667	3.44845	1	Village	2004	2001 - 2005	Mapping	RAPLOA	Questionnaire	80	48	0.6	APOC	APOC	ACMR0082607586	0.654	26.9599990844727	0.760176648628403	0.076044745044975	0.912824346934249	0.522331246693566
727	Cameroon	7	CM	CMR	LITTORAL	822	Japoma	7510	Japoma	7510	Léproserie Dibamba	9.82472222	4.0325	1	Village	2005	2001 - 2005	Mapping	RAPLOA	Questionnaire	57	16	0.280701754	APOC	APOC	ACMR0082207510	0.037	0.741999983787537	0.676531866761441	0.114283455221757	0.861024299662124	0.38644108568507
581	Cameroon	7	CM	CMR	EST	820	ABONG MBANG	7459	ABONG MBANG	7459	DJOUYAYA	13.33333333	3.78333333	1	Village	2004	2001 - 2005	Mapping	RAPLOA	Questionnaire	79	59	0.746835443	APOC	APOC	ACMR0082007459	0.736	84.8889999389649	0.766311147129866	0.068174614167791	0.907181842440414	0.608054033405161
788	Cameroon	7	CM	CMR	NORD	823	TOUBORO	7541	TOUBORO	7541	KARANG PANDJAMA	15.360290000000001	7.67821	1	Village	2010	2006 - 2010	Mapping	RAPLOA	Questionnaire	80	0	0	APOC	APOC	ACMR0082307541	0.59	7.42199993133545	0.516921878277319	0.175253974917656	0.766021910424834	0.270026967284051
929	Cameroon	7	CM	CMR	SUD	826	AMBAM	7581	AMBAM	7581	Mekomo	11.3629	2.36166667	1	Village	2004	2001 - 2005	Mapping	RAPLOA	Questionnaire	80	59	0.7375	APOC	APOC	ACMR0082607581	0.599	6.86299991607666	0.759079787249861	0.08010833929049	0.903451713253941	0.523830207794259
793	Cameroon	7	CM	CMR	NORD OUEST	824	BAFUT	7543	BAFUT	7543	Oshie	10.08833333	6.31	1	Village	2003	2001 - 2005	Mapping	RAPLOA	Questionnaire	84	9	0.107142857	APOC	APOC	ACMR0082407543	1.037	5.64300012588501	0.706129808413256	0.128288509774957	0.861782151405859	0.43010755014968
879	Cameroon	7	CM	CMR	NORD OUEST	824	TUBAH	7559	TUBAH	7559	Babanki Tungo	10.46666667	6.08444444	1	Village	2003	2001 - 2005	Mapping	RAPLOA	Questionnaire	98	14	0.142857143	APOC	APOC	ACMR0082407559	1.183	11.5050001144409	0.594311056374327	0.133580668705903	0.773165616913892	0.345378725212399
804	Cameroon	7	CM	CMR	NORD OUEST	824	BATIBO	7546	BATIBO	7546	Diche I	9.77833333	6.06833333	1	Village	2003	2001 - 2005	Mapping	RAPLOA	Questionnaire	94	23	0.244680851	APOC	APOC	ACMR0082407546	1.088	23.9549999237061	0.717180244051872	0.095530940520068	0.851853782721183	0.498532708842483
1051	Cameroon	7	CM	CMR	SUD	826	OLAMZE	7588	OLAMZE	7588	Yos	11.07571667	2.23223333	1	Village	2004	2001 - 2005	Mapping	RAPLOA	Questionnaire	80	58	0.725	APOC	APOC	ACMR0082607588	0.567	4.46799993515015	0.768920406962417	0.067187705411279	0.915753204213467	0.572113773615986
944	Cameroon	7	CM	CMR	SUD	826	AMBAM	7581	AMBAM	7581	Bitoto	10.67156667	2.40115	1	Village	2004	2001 - 2005	Mapping	RAPLOA	Questionnaire	80	43	0.5375	APOC	APOC	ACMR0082607581	0.533	8.88700008392334	0.767423275590246	0.069816806417996	0.925336902242136	0.57760448561118
453	Cameroon	7	CM	CMR	CENTRE	819	ESEKA	7439	ESEKA	7439	Mom	11.17379	3.59783	1	Village	2010	2006 - 2010	Mapping	RAPLOA	Questionnaire	80	49	0.6125	APOC	APOC	ACMR0081907439	0.661	8.21199989318848	0.759438706064545	0.076716216591471	0.877350579280985	0.569190444169866
635	Cameroon	7	CM	CMR	EST	820	DOUME	7463	DOUME	7463	AYENE	13.56666667	4.4	1	Village	2004	2001 - 2005	Mapping	RAPLOA	Questionnaire	80	50	0.625	APOC	APOC	ACMR0082007463	0.665	23.806999206543	0.763061007464094	0.071842529521783	0.878841125249482	0.559405023072443
976	Cameroon	7	CM	CMR	SUD	826	DJOUM	7582	DJOUM	7582	MINKUMU	11.96167	2.39835	1	Village	2009	2006 - 2010	Mapping	RAPLOA	Questionnaire	80	61	0.7625	APOC	APOC	ACMR0082607582	0.642	15.7299995422363	0.759558822487897	0.074178177660056	0.915764882750986	0.570464653275345
883	Cameroon	7	CM	CMR	NORD OUEST	824	WUM	7560	WUM	7560	Gayama	9.95	6.78333333	1	Village	2003	2001 - 2005	Mapping	RAPLOA	Questionnaire	89	62	0.696629213	APOC	APOC	ACMR0082407560	0.933	4.26700019836426	0.638637812807798	0.151005291277318	0.817475283286571	0.33684800882782
345	Cameroon	7	CM	CMR	ADAMAOUA	818	BANKIM	7420	BANKIM	7420	TONG	11.2444	6.46222	1	Village	2010	2006 - 2010	Mapping	RAPLOA	Questionnaire	80	14	0.175	APOC	APOC	ACMR0081807420	0.766	20.0349998474121	0.674989923919769	0.142190588884828	0.830055438381231	0.410877171260144
1138	Cameroon	7	CM	CMR	SUD OUEST	827	KUMBA	7599	KUMBA	7599	Kake II	9.41299	4.61537	1	Village	2010	2006 - 2010	Mapping	RAPLOA	Questionnaire	80	16	0.2	APOC	APOC	ACMR0082707599	0.231	4.10799980163574	0.705236468122501	0.093626325932838	0.840350045630802	0.457514311200932
930	Cameroon	7	CM	CMR	SUD	826	AMBAM	7581	AMBAM	7581	Nlong	11.39381667	2.34055	1	Village	2004	2001 - 2005	Mapping	RAPLOA	Questionnaire	79	61	0.772151899	APOC	APOC	ACMR0082607581	0.601	4.08300018310547	0.759079787249861	0.08010833929049	0.903451713253941	0.523830207794259
414	Cameroon	7	CM	CMR	ADAMAOUA	818	NGAOUNDERE URBAIN	7426	NGAOUNDERE URBAIN	7426	DIBI	13.72122	7.14474	1	Village	2010	2006 - 2010	Mapping	RAPLOA	Questionnaire	80	0	0	APOC	APOC	ACMR0081807426	1.226	3.29800009727478	0.595395275437236	0.155633416903546	0.821622204913014	0.360662423092065
538	Cameroon	7	CM	CMR	CENTRE	819	NANGA EBOKO	7447	NANGA EBOKO	7447	Mbeli/Golkong I	12.82	4.77694444	1	Village	2003	2001 - 2005	Mapping	RAPLOA	Questionnaire	95	57	0.6	APOC	APOC	ACMR0081907447	0.646	20.3159999847412	0.711106724956757	0.102160045607081	0.873406081147522	0.456295461393842
615	Cameroon	7	CM	CMR	EST	820	BERTOUA	7461	BERTOUA	7461	BIOMBE	13.33333333	5	1	Village	2004	2001 - 2005	Mapping	RAPLOA	Questionnaire	80	37	0.4625	APOC	APOC	ACMR0082007461	0.707	3.12800002098083	0.736573674114629	0.071435186050892	0.857986911881309	0.404073976380559
993	Cameroon	7	CM	CMR	SUD	826	EBOLOWA	7583	EBOLOWA	7583	MINKOK	11.32095	2.61881	1	Village	2009	2006 - 2010	Mapping	RAPLOA	Questionnaire	69	59	0.855072464	APOC	APOC	ACMR0082607583	0.578	34.7970008850098	0.760855864497217	0.070253444250333	0.904806168432253	0.575765816335319
1096	Cameroon	7	CM	CMR	SUD	826	SANGMELIMA	7589	SANGMELIMA	7589	Nkpwang	11.9593	3.03768333	1	Village	2004	2001 - 2005	Mapping	RAPLOA	Questionnaire	86	37	0.430232558	APOC	APOC	ACMR0082607589	0.705	10.7320003509521	0.755078800209275	0.07759775681197	0.865122489265785	0.536605101401184
391	Cameroon	7	CM	CMR	ADAMAOUA	818	MEIGANGA	7423	MEIGANGA	7423	BABONGO	14.1814	6.80714	1	Village	2010	2006 - 2010	Mapping	RAPLOA	Questionnaire	80	0	0	APOC	APOC	ACMR0081807423	1.113	11.5059995651245	0.584417181612051	0.136008066564473	0.786086454597339	0.375648770663341
633	Cameroon	7	CM	CMR	EST	820	BETARE OYA	7462	BETARE OYA	7462	BAMBOUTI	14.03333333	5.08333333	1	Village	2004	2001 - 2005	Mapping	RAPLOA	Questionnaire	75	40	0.533333333	APOC	APOC	ACMR0082007462	0.816	33.564998626709	0.687168792482977	0.118051934941063	0.838426996759808	0.436376766141757
1136	Cameroon	7	CM	CMR	SUD OUEST	827	KONYE	7598	KONYE	7598	Mbakwa Supe	9.41866	5.01579	1	Village	2010	2006 - 2010	Mapping	RAPLOA	Questionnaire	80	14	0.175	APOC	APOC	ACMR0082707598	0.299	9.90799999237061	0.751731339283079	0.078993572190023	0.881859129909224	0.537647313905799
1050	Cameroon	7	CM	CMR	SUD	826	MVANGAN	7587	MVANGAN	7587	OFO	11.76737	2.72091	1	Village	2009	2006 - 2010	Mapping	RAPLOA	Questionnaire	80	59	0.7375	APOC	APOC	ACMR0082607587	0.602	34.4869995117187	0.762228769013154	0.07371295868796	0.917918082302448	0.558628188358716
402	Cameroon	7	CM	CMR	ADAMAOUA	818	NGAOUNDAL	7424	NGAOUNDAL	7424	BEKA GOHO	13.11164	6.74765	1	Village	2010	2006 - 2010	Mapping	RAPLOA	Questionnaire	78	3	0.038461538	APOC	APOC	ACMR0081807424	1.058	17.3589992523193	0.653315570568508	0.103896738939643	0.814455889946367	0.447660503304716
745	Cameroon	7	CM	CMR	LITTORAL	822	NDOM	7518	NDOM	7518	Esseing	10.65421	4.34715	1	Village	2010	2006 - 2010	Mapping	RAPLOA	Questionnaire	79	39	0.493670886	APOC	APOC	ACMR0082207518	0.832	28.0489997863769	0.771569516561214	0.076106344844853	0.91681158321504	0.550301844783233
524	Cameroon	7	CM	CMR	CENTRE	819	NANGA EBOKO	7447	NANGA EBOKO	7447	Bidemba /Ekone	12.69722222	4.90444444	1	Village	2003	2001 - 2005	Mapping	RAPLOA	Questionnaire	80	43	0.5375	APOC	APOC	ACMR0081907447	0.585	1.00199997425079	0.675824646024387	0.101871701034586	0.8443051115061	0.388937001840147
369	Cameroon	7	CM	CMR	ADAMAOUA	818	BANYO	7421	BANYO	7421	null	11.85	6.8	1	Village	2000	Before 2001	Mapping	RAPLOA	Questionnaire	66	13	0.196969697	APOC	APOC	ACMR0081807421	1.049	25.9850006103516	0.587213484054105	0.124409973445466	0.773295306914416	0.38615761196192
733	Cameroon	7	CM	CMR	LITTORAL	822	MANJO	7513	MANJO	7513	Manja	9.91777	4.98024	1	Village	2010	2006 - 2010	Mapping	RAPLOA	Questionnaire	80	10	0.125	APOC	APOC	ACMR0082207513	1.064	11.3170003890991	0.718234830174793	0.081846272348732	0.843205994499893	0.503549663211422
843	Cameroon	7	CM	CMR	NORD OUEST	824	NDU	7553	NDU	7553	Mbot	10.73333333	6.46666667	1	Village	2003	2001 - 2005	Mapping	RAPLOA	Questionnaire	122	16	0.131147541	APOC	APOC	ACMR0082407553	1.903	37.3899993896484	0.611599035110702	0.12461206224227	0.774421134448811	0.372654603726687
999	Cameroon	7	CM	CMR	SUD	826	KRIBI	7584	KRIBI	7584	NKOOLONG	10.03056	2.85285	1	Village	2009	2006 - 2010	Mapping	RAPLOA	Questionnaire	64	34	0.53125	APOC	APOC	ACMR0082607584	0.054	12.8940000534058	0.754013030268108	0.082870276791966	0.907136356826421	0.48336200273298
673	Cameroon	7	CM	CMR	EST	820	MESSAMENA	7468	MESSAMENA	7468	MAKAK	12.66666667	3.41666667	1	Village	2004	2001 - 2005	Mapping	RAPLOA	Questionnaire	40	25	0.625	APOC	APOC	ACMR0082007468	0.674	32.7919998168945	0.768100859745352	0.065616075626235	0.912955314594579	0.574231747662462
636	Cameroon	7	CM	CMR	EST	820	DOUME	7463	DOUME	7463	MADOUMA	13.25833333	4.20722222	1	Village	2004	2001 - 2005	Mapping	RAPLOA	Questionnaire	80	51	0.6375	APOC	APOC	ACMR0082007463	0.728	62.7369995117188	0.763691537889138	0.074650469149058	0.902137611325438	0.53570034723201
460	Cameroon	7	CM	CMR	CENTRE	819	MBALMAYO	7442	MBALMAYO	7442	Ndangueng	11.60688	3.58039	1	Village	2010	2006 - 2010	Mapping	RAPLOA	Questionnaire	80	44	0.55	APOC	APOC	ACMR0081907442	0.681	2.95000004768372	0.758353310195526	0.073793639712496	0.86436733330177	0.546740987037922
714	Cameroon	7	CM	CMR	LITTORAL	822	ABO	7503	ABO	7503	Nkapa	9.43638889	4.30083333	1	Village	2005	2001 - 2005	Mapping	RAPLOA	Questionnaire	92	15	0.163043478	APOC	APOC	ACMR0082207503	0.013	0.130999997258186	0.701563106232618	0.107503155499602	0.841821796946334	0.427708685401141
805	Cameroon	7	CM	CMR	NORD OUEST	824	BENAKUMA	7547	BENAKUMA	7547	Wum	10	6.38333333	1	Village	2003	2001 - 2005	Mapping	RAPLOA	Questionnaire	80	17	0.2125	APOC	APOC	ACMR0082407547	1.061	5.4060001373291	0.660604656843399	0.140986641952023	0.820962812991101	0.345842390477609
601	Cameroon	7	CM	CMR	EST	820	ABONG MBANG	7459	ABONG MBANG	7459	Nsan I	12.60951	3.97218	1	Village	2010	2006 - 2010	Mapping	RAPLOA	Questionnaire	80	60	0.75	APOC	APOC	ACMR0082007459	0.679	5.98000001907349	0.713541775730426	0.079890615108667	0.845067569214871	0.470529184331704
1046	Cameroon	7	CM	CMR	SUD	826	MVANGAN	7587	MVANGAN	7587	Alouma(Melang-Messi)	11.8099	2.75548333	1	Village	2004	2001 - 2005	Mapping	RAPLOA	Questionnaire	75	37	0.493333333	APOC	APOC	ACMR0082607587	0.62	28.4090003967285	0.760942663476817	0.069338671799164	0.888921843915203	0.570602246920077
1154	Cameroon	7	CM	CMR	SUD OUEST	827	NGUTI	7605	NGUTI	7605	Elambeng	9.66603	5.12215	1	Village	2010	2006 - 2010	Mapping	RAPLOA	Questionnaire	80	14	0.175	APOC	APOC	ACMR0082707605	0.566	4.92199993133545	0.749115251378585	0.071007900200078	0.879720003638942	0.571182721402557
865	Cameroon	7	CM	CMR	NORD OUEST	824	NKAMBE	7555	NKAMBE	7555	Chup	10.65	6.48333333	1	Village	2003	2001 - 2005	Mapping	RAPLOA	Questionnaire	99	28	0.282828283	APOC	APOC	ACMR0082407555	1.442	36.984001159668	0.600363727487376	0.176503869606795	0.799329388577803	0.297654180294218
728	Cameroon	7	CM	CMR	LITTORAL	822	LOUM	7512	LOUM	7512	Ndoh II	9.80083333	4.67388889	1	Village	2005	2001 - 2005	Mapping	RAPLOA	Questionnaire	50	28	0.56	APOC	APOC	ACMR0082207512	0.142	0.277999997138977	0.73539029297046	0.08930317203547	0.856257075611679	0.467914561223176
840	Cameroon	7	CM	CMR	NORD OUEST	824	NDOP	7552	NDOP	7552	Bali Gansin	10.56888889	5.92722222	1	Village	2003	2001 - 2005	Mapping	RAPLOA	Questionnaire	90	17	0.188888889	APOC	APOC	ACMR0082407552	1.178	2.23200011253357	0.595497512289254	0.132756905218985	0.778023985652587	0.353967506811935
1099	Cameroon	7	CM	CMR	SUD	826	SANGMELIMA	7589	SANGMELIMA	7589	Mekom	11.86246667	2.89135	1	Village	2004	2001 - 2005	Mapping	RAPLOA	Questionnaire	95	49	0.515789474	APOC	APOC	ACMR0082607589	0.712	14.6129999160767	0.762139203948009	0.0653269084171	0.874163911989669	0.608484315105364
505	Cameroon	7	CM	CMR	CENTRE	819	NANGA EBOKO	7447	NANGA EBOKO	7447	Mendoum/Kakban	12.9575	4.65694444	1	Village	2003	2001 - 2005	Mapping	RAPLOA	Questionnaire	82	36	0.43902439	APOC	APOC	ACMR0081907447	0.721	32.5849990844727	0.773959348621226	0.067780913608097	0.88544870198133	0.572049152052183
938	Cameroon	7	CM	CMR	SUD	826	AMBAM	7581	AMBAM	7581	Mekomo/Eves	10.90355	2.57555	1	Village	2004	2001 - 2005	Mapping	RAPLOA	Questionnaire	80	41	0.5125	APOC	APOC	ACMR0082607581	0.591	35.9659996032715	0.771880824644455	0.065735285436324	0.883943822644004	0.582218632932355
504	Cameroon	7	CM	CMR	CENTRE	819	NANGA EBOKO	7447	NANGA EBOKO	7447	Wall	13.075	4.89361111	1	Village	2003	2001 - 2005	Mapping	RAPLOA	Questionnaire	105	39	0.371428571	APOC	APOC	ACMR0081907447	0.631	3.19600009918213	0.710659182122304	0.081388991860835	0.870402723978636	0.458508446714531
484	Cameroon	7	CM	CMR	CENTRE	819	MBANKOMO	7444	MBANKOMO	7444	Nkolmewouth	11.22825	3.81373	1	Village	2010	2006 - 2010	Mapping	RAPLOA	Questionnaire	80	32	0.4	APOC	APOC	ACMR0081907444	0.729	18.5179996490479	0.762424000522247	0.0787681114528	0.914632964137439	0.488110410122962
617	Cameroon	7	CM	CMR	EST	820	BERTOUA	7461	BERTOUA	7461	MANDJOU	13.45	4.58333333	1	Village	2004	2001 - 2005	Mapping	RAPLOA	Questionnaire	83	49	0.590361446	APOC	APOC	ACMR0082007461	0.683	25.8020000457764	0.765787914291268	0.075814926517582	0.887900276159114	0.529284183039586
389	Cameroon	7	CM	CMR	ADAMAOUA	818	MEIGANGA	7423	MEIGANGA	7423	DJAORO-FIO	14.39009	6.22156	1	Village	2010	2006 - 2010	Mapping	RAPLOA	Questionnaire	80	0	0	APOC	APOC	ACMR0081807423	0.913	3.14800000190735	0.66074906657528	0.130438481791112	0.822621056226446	0.406016179634974
1103	Cameroon	7	CM	CMR	SUD	826	SANGMELIMA	7589	SANGMELIMA	7589	Minkwaemioveng	11.85793333	2.94448333	1	Village	2004	2001 - 2005	Mapping	RAPLOA	Questionnaire	90	38	0.422222222	APOC	APOC	ACMR0082607589	0.693	13.8970003128052	0.762242728646594	0.068971013344722	0.875203370427978	0.533339794078356
425	Cameroon	7	CM	CMR	ADAMAOUA	818	TIGNERE	7428	TIGNERE	7428	LIBONG	13.00172	7.38943	1	Village	2010	2006 - 2010	Mapping	RAPLOA	Questionnaire	80	0	0	APOC	APOC	ACMR0081807428	0.949	1.91999995708466	0.553843017575304	0.140641099268641	0.768749577197097	0.327049500350985
1020	Cameroon	7	CM	CMR	SUD	826	MEYOMESSALA	7586	MEYOMESSALA	7586	Koum Yetôtan	12.14171667	3.20696667	1	Village	2004	2001 - 2005	Mapping	RAPLOA	Questionnaire	80	63	0.7875	APOC	APOC	ACMR0082607586	0.68	16.5279998779297	0.753984472376866	0.080030772737825	0.876047832153765	0.516993972038542
851	Cameroon	7	CM	CMR	NORD OUEST	824	NJIKWA	7554	NJIKWA	7554	Mukuru	9.95	6.33333333	1	Village	2003	2001 - 2005	Mapping	RAPLOA	Questionnaire	89	33	0.370786517	APOC	APOC	ACMR0082407554	0.56	2.09699988365173	0.712689559000598	0.119068371563017	0.850975802671358	0.462278722697708
1113	Cameroon	7	CM	CMR	SUD	826	ZOETELE	7590	ZOETELE	7590	Mvoutessi II/I	11.79155	3.2577	1	Village	2004	2001 - 2005	Mapping	RAPLOA	Questionnaire	92	43	0.467391304	APOC	APOC	ACMR0082607590	0.675	30.1800003051758	0.761343409664016	0.076010629670025	0.871374974126511	0.528893680278341
338	Cameroon	7	CM	CMR	ADAMAOUA	818	BANKIM	7420	BANKIM	7420	MAYO DARLE	11.55513	6.49755	1	Village	2010	2006 - 2010	Mapping	RAPLOA	Questionnaire	80	22	0.275	APOC	APOC	ACMR0081807420	1.13	4.18599987030029	0.628880222187264	0.112211845642769	0.78604025218485	0.428979063316281
339	Cameroon	7	CM	CMR	ADAMAOUA	818	BANKIM	7420	BANKIM	7420	RIBAO	11.45175	6.51546	1	Village	2010	2006 - 2010	Mapping	RAPLOA	Questionnaire	80	9	0.1125	APOC	APOC	ACMR0081807420	1.233	9.64299964904785	0.64192463767331	0.144315656747475	0.823711591530236	0.398423321310407
753	Cameroon	7	CM	CMR	LITTORAL	822	NJOMBE PENJA	7521	NJOMBE PENJA	7521	Mombo	9.73555556	4.63944444	1	Village	2005	2001 - 2005	Mapping	RAPLOA	Questionnaire	97	20	0.206185567	APOC	APOC	ACMR0082207521	0.144	4.82200002670288	0.731170704172673	0.087644287722318	0.861241319758989	0.452536149827156
645	Cameroon	7	CM	CMR	EST	820	GAROUA BOULAI	7464	GAROUA BOULAI	7464	BANGBEL	14.13305556	5.67166667	1	Village	2004	2001 - 2005	Mapping	RAPLOA	Questionnaire	83	24	0.289156627	APOC	APOC	ACMR0082007464	0.714	2.50799989700317	0.695763864869295	0.114055658910821	0.844769539135081	0.449552395862073
741	Cameroon	7	CM	CMR	LITTORAL	822	MELONG	7517	MELONG	7517	Ngalmoa	10.02305556	5.11055556	1	Village	2005	2001 - 2005	Mapping	RAPLOA	Questionnaire	79	19	0.240506329	APOC	APOC	ACMR0082207517	0.72	2.48900008201599	0.724573490233421	0.096130050261435	0.855664478919487	0.509183515177659
431	Cameroon	7	CM	CMR	ADAMAOUA	818	TIGNERE	7428	TIGNERE	7428	DOUALAYEL	12.65915	7.00954	1	Village	2010	2006 - 2010	Mapping	RAPLOA	Questionnaire	80	0	0	APOC	APOC	ACMR0081807428	1.085	13.46399974823	0.580025944284393	0.128586124298607	0.770569806010854	0.379290344383821
665	Cameroon	7	CM	CMR	EST	820	MESSAMENA	7468	MESSAMENA	7468	Ebodoumou	12.48651667	3.60623333	1	Village	2004	2001 - 2005	Mapping	RAPLOA	Questionnaire	29	10	0.344827586	APOC	APOC	ACMR0082007468	0.682	29.1560001373291	0.767257559641527	0.069261130185336	0.884607760995793	0.568976668227358
651	Cameroon	7	CM	CMR	EST	820	GAROUA BOULAI	7464	GAROUA BOULAI	7464	MOMBAL	14.3666667	5.6166667	1	Village	2004	2001 - 2005	Mapping	RAPLOA	Questionnaire	80	23	0.2875	APOC	APOC	ACMR0082007464	0.924	29.0550003051758	0.653682825483016	0.122337337713855	0.811617949274068	0.37955307399902
1011	Cameroon	7	CM	CMR	SUD	826	MEYOMESSALA	7586	MEYOMESSALA	7586	Melan	12.33441667	3.41918333	1	Village	2004	2001 - 2005	Mapping	RAPLOA	Questionnaire	67	28	0.417910448	APOC	APOC	ACMR0082607586	0.654	20.69700050354	0.764435448388	0.06900038036377	0.879600041503329	0.591534963835972
411	Cameroon	7	CM	CMR	ADAMAOUA	818	NGAOUNDERE RURAL	7425	NGAOUNDERE RURAL	7425	VACK	13.95459	7.5272	1	Village	2010	2006 - 2010	Mapping	RAPLOA	Questionnaire	80	7	0.0875	APOC	APOC	ACMR0081807425	0.904	18.9820003509521	0.54324722227031	0.163866237761631	0.759139409876988	0.296791926168497
704	Cameroon	7	CM	CMR	EST	820	YOKADOUMA	7472	YOKADOUMA	7472	BANGUE	15.1258	3.01059	1	Village	2010	2006 - 2010	Mapping	RAPLOA	Questionnaire	80	46	0.575	APOC	APOC	ACMR0082007472	0.45	3.97900009155273	0.783478198325309	0.057259178993748	0.876135188423069	0.57494645460468
869	Cameroon	7	CM	CMR	NORD OUEST	824	NWA	7556	NWA	7556	Mfe III	11.06666667	6.5	1	Village	2003	2001 - 2005	Mapping	RAPLOA	Questionnaire	85	30	0.352941176	APOC	APOC	ACMR0082407556	1.446	24.9060001373291	0.63691217990273	0.165463870018288	0.819057662159932	0.329859725715319
501	Cameroon	7	CM	CMR	CENTRE	819	NANGA EBOKO	7447	NANGA EBOKO	7447	Bissoussouk/Berkong /Ntong/Mfomaleng/Nkom-bany/Yebekanga/Mbome-ndjeck/Nd	12.60277778	4.65944444	1	Village	2003	2001 - 2005	Mapping	RAPLOA	Questionnaire	107	51	0.476635514	APOC	APOC	ACMR0081907447	0.709	19.6450004577637	0.77046962558831	0.071762640966007	0.88940286451827	0.535825988311964
1094	Cameroon	7	CM	CMR	SUD	826	SANGMELIMA	7589	SANGMELIMA	7589	Kondémeyos	11.96148333	2.98806667	1	Village	2004	2001 - 2005	Mapping	RAPLOA	Questionnaire	116	39	0.336206897	APOC	APOC	ACMR0082607589	0.668	5.47499990463257	0.760331375236013	0.071892873940788	0.883822684396852	0.522178482222185
738	Cameroon	7	CM	CMR	LITTORAL	822	MELONG	7517	MELONG	7517	Nsoung	10	5.03611111	1	Village	2005	2001 - 2005	Mapping	RAPLOA	Questionnaire	51	10	0.196078431	APOC	APOC	ACMR0082207517	0.727	5.53599977493286	0.740442980242078	0.087214431882885	0.853624943733863	0.522757855642053
838	Cameroon	7	CM	CMR	NORD OUEST	824	NDOP	7552	NDOP	7552	Bambalang	10.54555556	6.03583333	1	Village	2003	2001 - 2005	Mapping	RAPLOA	Questionnaire	112	16	0.142857143	APOC	APOC	ACMR0082407552	1.334	13.7819995880127	0.575729529670115	0.144403513270771	0.758041649167304	0.33291211386536
1014	Cameroon	7	CM	CMR	SUD	826	MEYOMESSALA	7586	MEYOMESSALA	7586	Meyos/Eton	12.15033333	3.15715	1	Village	2004	2001 - 2005	Mapping	RAPLOA	Questionnaire	73	46	0.630136986	APOC	APOC	ACMR0082607586	0.682	13.6450004577637	0.755863423544414	0.076735392757734	0.895464513576138	0.55209882365754
603	Cameroon	7	CM	CMR	EST	820	BATOURI	7460	BATOURI	7460	KONAKE	13.48333333	4.06666667	1	Village	2004	2001 - 2005	Mapping	RAPLOA	Questionnaire	80	67	0.8375	APOC	APOC	ACMR0082007460	0.725	55.5950012207031	0.755591879697082	0.070155762513384	0.876826458256678	0.544767452023759
436	Cameroon	7	CM	CMR	CENTRE	819	AKONOLINGA	7429	AKONOLINGA	7429	Ngonanga	12.20683	3.63261	1	Village	2010	2006 - 2010	Mapping	RAPLOA	Questionnaire	80	59	0.7375	APOC	APOC	ACMR0081907429	0.703	13.7629995346069	0.758690593552975	0.070114449299282	0.871669721061556	0.572121184684716
1056	Cameroon	7	CM	CMR	SUD	826	OLAMZE	7588	OLAMZE	7588	Olang	11.14005	2.19608333	1	Village	2004	2001 - 2005	Mapping	RAPLOA	Questionnaire	80	55	0.6875	APOC	APOC	ACMR0082607588	0.584	8.6269998550415	0.773985006916751	0.064219756246776	0.88979167686922	0.543588918211827
344	Cameroon	7	CM	CMR	ADAMAOUA	818	BANKIM	7420	BANKIM	7420	SONGKOLONG	11.31862	6.40925	1	Village	2010	2006 - 2010	Mapping	RAPLOA	Questionnaire	80	14	0.175	APOC	APOC	ACMR0081807420	0.804	13.4490003585815	0.669959775298718	0.142180047479655	0.841992004831218	0.400491970082113
959	Cameroon	7	CM	CMR	SUD	826	DJOUM	7582	DJOUM	7582	Ngbwassa	12.6747	2.49253333	1	Village	2004	2001 - 2005	Mapping	RAPLOA	Questionnaire	78	42	0.538461538	APOC	APOC	ACMR0082607582	0.633	3.77500009536743	0.765295094640998	0.068064793706709	0.887614648651219	0.517153070584322
421	Cameroon	7	CM	CMR	ADAMAOUA	818	TIBATI	7427	TIBATI	7427	ALLAT-MENGACK	12.47918	6.50943	1	Village	2010	2006 - 2010	Mapping	RAPLOA	Questionnaire	80	0	0	APOC	APOC	ACMR0081807427	0.889	5.7480001449585	0.634100255177894	0.129132655634019	0.810278442507946	0.400834104511894
980	Cameroon	7	CM	CMR	SUD	826	EBOLOWA	7583	EBOLOWA	7583	Mendjimi	11.32031667	2.49103333	1	Village	2004	2001 - 2005	Mapping	RAPLOA	Questionnaire	80	56	0.7	APOC	APOC	ACMR0082607583	0.594	20.5149993896484	0.756445242549147	0.076469026964229	0.898988130319695	0.530544949419411
493	Cameroon	7	CM	CMR	CENTRE	819	NANGA EBOKO	7447	NANGA EBOKO	7447	Etog Nang /Evoundi/Bondjon 1/Mbongsol/Mvog-betsi	12.45833333	4.6525	1	Village	2003	2001 - 2005	Mapping	RAPLOA	Questionnaire	124	56	0.451612903	APOC	APOC	ACMR0081907447	0.648	8.38199996948242	0.752575753450101	0.080085892951986	0.883898440672835	0.490134325567502
664	Cameroon	7	CM	CMR	EST	820	MESSAMENA	7468	MESSAMENA	7468	Olembe	12.45435	3.57395	1	Village	2004	2001 - 2005	Mapping	RAPLOA	Questionnaire	88	42	0.477272727	APOC	APOC	ACMR0082007468	0.678	31.4009990692139	0.752243891162758	0.073264706845756	0.901168301356849	0.526403823202621
557	Cameroon	7	CM	CMR	CENTRE	819	NGOUMOU	7450	NGOUMOU	7450	Nkong-Zock I	11.30157	3.578	1	Village	2010	2006 - 2010	Mapping	RAPLOA	Questionnaire	80	72	0.9	APOC	APOC	ACMR0081907450	0.695	14.4670000076294	0.745062536794244	0.078103680621447	0.892185381487886	0.510070839439743
686	Cameroon	7	CM	CMR	EST	820	NDELELE	7470	NDELELE	7470	LILA	14.47388	4.14808	1	Village	2010	2006 - 2010	Mapping	RAPLOA	Questionnaire	80	54	0.675	APOC	APOC	ACMR0082007470	0.624	1.57799994945526	0.774914488864977	0.066573545573856	0.880498973707885	0.597930703268334
1134	Cameroon	7	CM	CMR	SUD OUEST	827	FONTEM	7597	FONTEM	7597	DENKOP	10.00638	5.49096	1	Village	2010	2006 - 2010	Mapping	RAPLOA	Questionnaire	80	9	0.1125	APOC	APOC	ACMR0082707597	1.469	8.83699989318848	0.641964473166864	0.116276440770762	0.798902031043864	0.413263722338084
875	Cameroon	7	CM	CMR	NORD OUEST	824	OKU	7557	OKU	7557	Bafunge	10.47138889	6.21138889	1	Village	2003	2001 - 2005	Mapping	RAPLOA	Questionnaire	118	7	0.059322034	APOC	APOC	ACMR0082407557	1.946	1.76699995994568	0.672453562551267	0.094543318187921	0.810072843465516	0.466270977697646
1000	Cameroon	7	CM	CMR	SUD	826	KRIBI	7584	KRIBI	7584	BONGAHELE	9.88527	2.844433	1	Village	2009	2006 - 2010	Mapping	RAPLOA	Questionnaire	56	21	0.375	APOC	APOC	ACMR0082607584	0.016	0.370999991893768	0.707976803175872	0.094042977351737	0.911375107311843	0.434551123143863
628	Cameroon	7	CM	CMR	EST	820	BETARE OYA	7462	BETARE OYA	7462	OUDOULAI	14.22583333	5.485	1	Village	2004	2001 - 2005	Mapping	RAPLOA	Questionnaire	33	18	0.545454545	APOC	APOC	ACMR0082007462	0.889	22.0540008544922	0.627211592821416	0.136037569084159	0.812027409120142	0.35299647946922
417	Cameroon	7	CM	CMR	ADAMAOUA	818	NGAOUNDERE URBAIN	7426	NGAOUNDERE URBAIN	7426	TOURNINGAL	14.00283	7.24589	1	Village	2010	2006 - 2010	Mapping	RAPLOA	Questionnaire	80	3	0.0375	APOC	APOC	ACMR0081807426	1.325	10.2489995956421	0.563392756508929	0.131455350640385	0.751411882623601	0.375855040824752
1090	Cameroon	7	CM	CMR	SUD	826	SANGMELIMA	7589	SANGMELIMA	7589	Bikobo/Ndjom Essaman	11.6628	3.01981667	1	Village	2004	2001 - 2005	Mapping	RAPLOA	Questionnaire	83	44	0.530120482	APOC	APOC	ACMR0082607589	0.724	36.6520004272461	0.767452758770801	0.072896821474468	0.89059581067384	0.568437032010374
857	Cameroon	7	CM	CMR	NORD OUEST	824	NJIKWA	7554	NJIKWA	7554	Okomanjang	9.91666667	6.28333333	1	Village	2003	2001 - 2005	Mapping	RAPLOA	Questionnaire	98	15	0.153061224	APOC	APOC	ACMR0082407554	0.566	8.76000022888184	0.712518965460892	0.122174081661098	0.855531958366273	0.438750981739841
1130	Cameroon	7	CM	CMR	SUD OUEST	827	BANGEM	7593	BANGEM	7593	Muakwe	9.77401	5.10887	1	Village	2010	2006 - 2010	Mapping	RAPLOA	Questionnaire	80	4	0.05	APOC	APOC	ACMR0082707593	1.178	9.82199954986572	0.757548610060175	0.071899497254731	0.890049198223214	0.559698128443003
506	Cameroon	7	CM	CMR	CENTRE	819	NANGA EBOKO	7447	NANGA EBOKO	7447	Meba	13.00277778	4.83361111	1	Village	2003	2001 - 2005	Mapping	RAPLOA	Questionnaire	91	46	0.505494505	APOC	APOC	ACMR0081907447	0.643	12.7309999465942	0.73706235294942	0.076571886243283	0.882841812013239	0.51028594306072
987	Cameroon	7	CM	CMR	SUD	826	EBOLOWA	7583	EBOLOWA	7583	FOULASSI/ADJAP BIYEM	11.11949	3.00769	1	Village	2009	2006 - 2010	Mapping	RAPLOA	Questionnaire	75	39	0.52	APOC	APOC	ACMR0082607583	0.696	10.0799999237061	0.762112036570933	0.066497628018303	0.885736361445265	0.556315389616703
709	Cameroon	7	CM	CMR	EST	820	YOKADOUMA	7472	YOKADOUMA	7472	NGOUNDI II	15.08685	3.86116	1	Village	2010	2006 - 2010	Mapping	RAPLOA	Questionnaire	80	59	0.7375	APOC	APOC	ACMR0082007472	0.631	21.2169990539551	0.786132032256704	0.063631206691335	0.88395264970882	0.614165126041742
759	Cameroon	7	CM	CMR	LITTORAL	822	NKONDJOCK	7522	NKONDJOCK	7522	Nlonako	10.10555556	5.00416667	1	Village	2005	2001 - 2005	Mapping	RAPLOA	Questionnaire	47	13	0.276595745	APOC	APOC	ACMR0082207522	0.414	5.10599994659424	0.748762860980958	0.073464005990759	0.883258518098672	0.523682748686868
1012	Cameroon	7	CM	CMR	SUD	826	MEYOMESSALA	7586	MEYOMESSALA	7586	Ewôlômbama/Teng II	12.2355	3.29766667	1	Village	2004	2001 - 2005	Mapping	RAPLOA	Questionnaire	47	23	0.489361702	APOC	APOC	ACMR0082607586	0.643	18.8470001220703	0.762587248052486	0.072357728007417	0.882741717442702	0.554590152948314
1007	Cameroon	7	CM	CMR	SUD	826	MEYOMESSALA	7586	MEYOMESSALA	7586	Nkoumadjap III	12.12621667	3.35156667	1	Village	2004	2001 - 2005	Mapping	RAPLOA	Questionnaire	80	37	0.4625	APOC	APOC	ACMR0082607586	0.662	29.2660007476807	0.753430361434857	0.072961229033208	0.871005008401283	0.546113387598745
696	Cameroon	7	CM	CMR	EST	820	NGUELEMENDOUKA	7471	NGUELEMENDOUKA	7471	ANGOSSAS	12.98333333	4.06666667	1	Village	2004	2001 - 2005	Mapping	RAPLOA	Questionnaire	80	58	0.725	APOC	APOC	ACMR0082007471	0.688	47.1920013427734	0.744560861390158	0.070218223864403	0.870465928978054	0.561286880904222
432	Cameroon	7	CM	CMR	ADAMAOUA	818	TIGNERE	7428	TIGNERE	7428	GADJIWAN	12.38903	7.64966	1	Village	2010	2006 - 2010	Mapping	RAPLOA	Questionnaire	80	0	0	APOC	APOC	ACMR0081807428	0.538	6.0789999961853	0.551049598232896	0.176423738959585	0.785985571639127	0.289120923834095
464	Cameroon	7	CM	CMR	CENTRE	819	MBANDJOCK	7443	MBANDJOCK	7443	Ndokoa	11.733333	4.372222	1	Village	2003	2001 - 2005	Mapping	RAPLOA	Questionnaire	90	27	0.3	APOC	APOC	ACMR0081907443	0.535	1.87800002098084	0.658851890569473	0.104174171427412	0.874199943947956	0.427799098320592
940	Cameroon	7	CM	CMR	SUD	826	AMBAM	7581	AMBAM	7581	Nkpaevole	10.98683333	2.5443	1	Village	2004	2001 - 2005	Mapping	RAPLOA	Questionnaire	76	52	0.684210526	APOC	APOC	ACMR0082607581	0.559	29.5860004425049	0.770205580540926	0.069751666473313	0.906351001004439	0.535369974435796
508	Cameroon	7	CM	CMR	CENTRE	819	NANGA EBOKO	7447	NANGA EBOKO	7447	Nguen	13.033333	4.616667	1	Village	2003	2001 - 2005	Mapping	RAPLOA	Questionnaire	87	41	0.471264368	APOC	APOC	ACMR0081907447	0.723	34.1440010070801	0.711608497746222	0.10453076139673	0.86442779178056794	0.449784605514525
1078	Cameroon	7	CM	CMR	SUD	826	SANGMELIMA	7589	SANGMELIMA	7589	Nnmeyong/Olounou	12.13911667	2.81406667	1	Village	2004	2001 - 2005	Mapping	RAPLOA	Questionnaire	59	28	0.474576271	APOC	APOC	ACMR0082607589	0.689	22.4440002441406	0.771443311810189	0.066577725956618	0.93309840049651	0.582954751038804
529	Cameroon	7	CM	CMR	CENTRE	819	NANGA EBOKO	7447	NANGA EBOKO	7447	Ekpwakoula/Nguinda II /Mekono/Walla I/Medegue ..	12.37333333	4.56611111	1	Village	2003	2001 - 2005	Mapping	RAPLOA	Questionnaire	88	49	0.556818182	APOC	APOC	ACMR0081907447	0.631	16.4090003967285	0.750749332480505	0.08172751737718	0.906995993124125	0.498294888823117
780	Cameroon	7	CM	CMR	NORD	823	REY BOUBA	7539	REY BOUBA	7539	DOBIMGA	13.97786	9.00138	1	Village	2010	2006 - 2010	Mapping	RAPLOA	Questionnaire	80	0	0	APOC	APOC	ACMR0082307539	0.242	4.00600004196167	0.456312854313852	0.18583620687661	0.72471240896975	0.214138578257841
343	Cameroon	7	CM	CMR	ADAMAOUA	818	BANKIM	7420	BANKIM	7420	NDJOUMDJANDI	11.52614	6.28134	1	Village	2010	2006 - 2010	Mapping	RAPLOA	Questionnaire	80	33	0.4125	APOC	APOC	ACMR0081807420	0.738	4.15399980545044	0.63654823835725	0.155269287525476	0.839175890968983	0.370936749579843
353	Cameroon	7	CM	CMR	ADAMAOUA	818	BANKIM	7420	BANKIM	7420	null	11.51666667	6.28333333	1	Village	2000	Before 2001	Mapping	RAPLOA	Questionnaire	54	28	0.518518519	APOC	APOC	ACMR0081807420	0.731	3.15700006484985	0.63654823835725	0.155269287525476	0.839175890968983	0.370936749579843
364	Cameroon	7	CM	CMR	ADAMAOUA	818	BANYO	7421	BANYO	7421	TARAM YABAM	11.70833	6.73934	1	Village	2010	2006 - 2010	Mapping	RAPLOA	Questionnaire	80	0	0	APOC	APOC	ACMR0081807421	1.235	29.32200050354	0.548652025586877	0.159417645520271	0.764284727396844	0.306189080518782
561	Cameroon	7	CM	CMR	CENTRE	819	NTUI	7453	NTUI	7453	Talba	11.47247	4.59401	1	Village	2010	2006 - 2010	Mapping	RAPLOA	Questionnaire	80	48	0.6	APOC	APOC	ACMR0081907453	0.483	6.41800022125244	0.719828064483609	0.084049365227971	0.881267841403881	0.518564049422059
621	Cameroon	7	CM	CMR	EST	820	BERTOUA	7461	BERTOUA	7461	KOUNDI	13.60833333	4.74166667	1	Village	2004	2001 - 2005	Mapping	RAPLOA	Questionnaire	70	37	0.528571429	APOC	APOC	ACMR0082007461	0.684	19.7889995574951	0.772143732991108	0.068962660996459	0.876857678333057	0.534692021948382
1141	Cameroon	7	CM	CMR	SUD OUEST	827	KUMBA	7599	KUMBA	7599	Kobe	9.48391	4.72512	1	Village	2010	2006 - 2010	Mapping	RAPLOA	Questionnaire	80	6	0.075	APOC	APOC	ACMR0082707599	0.272	9.17000007629395	0.748744938663515	0.076612448116355	0.878722138223189	0.509622885655723
923	Cameroon	7	CM	CMR	SUD	826	AMBAM	7581	AMBAM	7581	Akoulouzok	11.27863333	2.38655	1	Village	2004	2001 - 2005	Mapping	RAPLOA	Questionnaire	80	59	0.7375	APOC	APOC	ACMR0082607581	0.605	9.51000022888184	0.761882753115289	0.070691127656686	0.902519287925374	0.57649976990124
365	Cameroon	7	CM	CMR	ADAMAOUA	818	BANYO	7421	BANYO	7421	TARAM SIRI	11.8526	6.6028	1	Village	2010	2006 - 2010	Mapping	RAPLOA	Questionnaire	80	0	0	APOC	APOC	ACMR0081807421	1.111	19.6089992523193	0.605143288589918	0.136268253553153	0.818718904910731	0.377049274667312
732	Cameroon	7	CM	CMR	LITTORAL	822	MANJO	7513	MANJO	7513	Ekangte	9.92268	4.99127	1	Village	2010	2006 - 2010	Mapping	RAPLOA	Questionnaire	80	4	0.05	APOC	APOC	ACMR0082207513	1.117	11.1669998168945	0.718234830174793	0.081846272348732	0.843205994499893	0.503549663211422
954	Cameroon	7	CM	CMR	SUD	826	DJOUM	7582	DJOUM	7582	Mebang/Nkoabas	12.05528333	2.29871667	1	Village	2004	2001 - 2005	Mapping	RAPLOA	Questionnaire	89	41	0.460674157	APOC	APOC	ACMR0082607582	0.613	19.7140007019043	0.753330964031205	0.079393679397381	0.895635788388476	0.535718031691522
873	Cameroon	7	CM	CMR	NORD OUEST	824	OKU	7557	OKU	7557	Ndop (Bamali)	10.43888889	6.1675	1	Village	2003	2001 - 2005	Mapping	RAPLOA	Questionnaire	101	16	0.158415842	APOC	APOC	ACMR0082407557	2.3	2.49600005149841	0.696318410646358	0.083112576510557	0.810922250029155	0.483928772767195
895	Cameroon	7	CM	CMR	OUEST	825	BANDJA	7564	BANDJA	7564	Melong II	10.20388889	5.3	1	Village	2005	2001 - 2005	Mapping	RAPLOA	Questionnaire	80	22	0.275	APOC	APOC	ACMR0082507564	1.155	21.5349998474121	0.668902693855583	0.113730496282019	0.817868033604242	0.450445762163892
1158	Cameroon	7	CM	CMR	SUD OUEST	827	TOMBEL	7607	TOMBEL	7607	Loum Chantier	9.71916667	4.93833333	1	Village	2005	2001 - 2005	Mapping	RAPLOA	Questionnaire	72	16	0.222222222	APOC	APOC	ACMR0082707607	0.909	16.1979999542236	0.749426038353565	0.062907844869168	0.902153877839061	0.578739378679608
1033	Cameroon	7	CM	CMR	SUD	826	MEYOMESSALA	7586	MEYOMESSALA	7586	Ngobissong	12.45408333	3.46805	1	Village	2004	2001 - 2005	Mapping	RAPLOA	Questionnaire	64	51	0.796875	APOC	APOC	ACMR0082607586	0.672	24.1410007476807	0.760872940614697	0.069612279806635	0.889680614549435	0.569674077796406
1097	Cameroon	7	CM	CMR	SUD	826	SANGMELIMA	7589	SANGMELIMA	7589	Evindissi I	11.96971667	3.04435	1	Village	2004	2001 - 2005	Mapping	RAPLOA	Questionnaire	84	46	0.547619048	APOC	APOC	ACMR0082607589	0.662	11.2299995422363	0.755078800209275	0.07759775681197	0.865122489265785	0.536605101401184
590	Cameroon	7	CM	CMR	EST	820	ABONG MBANG	7459	ABONG MBANG	7459	ECHIAMBOR	13.84	3.36527778	1	Village	2004	2001 - 2005	Mapping	RAPLOA	Questionnaire	82	54	0.658536585	APOC	APOC	ACMR0082007459	0.722	46.257999420166	0.756218803838463	0.063949253708591	0.881199602956847	0.55807119188233
904	Cameroon	7	CM	CMR	OUEST	825	FOUMBAN	7570	FOUMBAN	7570	NGOUENFON	10.66475	5.83824	1	Village	2010	2006 - 2010	Mapping	RAPLOA	Questionnaire	80	16	0.2	APOC	APOC	ACMR0082507570	1.163	0.499000012874603	0.599207174095997	0.147282156740705	0.779930446255016	0.334847884676738
855	Cameroon	7	CM	CMR	NORD OUEST	824	NJIKWA	7554	NJIKWA	7554	Benade	9.85	6.45	1	Village	2003	2001 - 2005	Mapping	RAPLOA	Questionnaire	159	72	0.452830189	APOC	APOC	ACMR0082407554	0.594	2.07500004768372	0.683657084902247	0.146404963997611	0.862347040147406	0.380317752834907
656	Cameroon	7	CM	CMR	EST	820	KETTE	7465	KETTE	7465	GBITI	14.71423	4.69949	1	Village	2010	2006 - 2010	Mapping	RAPLOA	Questionnaire	80	62	0.775	APOC	APOC	ACMR0082007465	0.667	28.2980003356934	0.62903771920901	0.144500813513912	0.804428166281728	0.34350180055533
382	Cameroon	7	CM	CMR	ADAMAOUA	818	MEIGANGA	7423	MEIGANGA	7423	MEIDOUGOU	14.22037	6.42359	1	Village	2010	2006 - 2010	Mapping	RAPLOA	Questionnaire	80	29	0.3625	APOC	APOC	ACMR0081807423	1.053	30.2819995880127	0.63921595773748	0.120283601331664	0.823634527729222	0.418683851269973
1039	Cameroon	7	CM	CMR	SUD	826	MEYOMESSALA	7586	MEYOMESSALA	7586	Zouameyong	12.25	3.3166667	1	Village	2004	2001 - 2005	Mapping	RAPLOA	Questionnaire	85	52	0.611764706	APOC	APOC	ACMR0082607586	0.651	20.1340007781982	0.762587248052486	0.072357728007417	0.882741717442702	0.554590152948314
722	Cameroon	7	CM	CMR	LITTORAL	822	BONASSAMA	7505	BONASSAMA	7505	Makemba Souza	9.6833333	4.2333333	1	Village	2005	2001 - 2005	Mapping	RAPLOA	Questionnaire	81	31	0.382716049	APOC	APOC	ACMR0082207505	0.055	3.4449999332428	0.746176965646266	0.089414294417943	0.886186695101095	0.506368930565089
1119	Cameroon	7	CM	CMR	SUD	826	ZOETELE	7590	ZOETELE	7590	Mekalat	11.99558333	3.2292	1	Village	2004	2001 - 2005	Mapping	RAPLOA	Questionnaire	83	56	0.674698795	APOC	APOC	ACMR0082607590	0.652	31.7530002593994	0.759911182201345	0.079688358152949	0.910206040908188	0.536668210872658
622	Cameroon	7	CM	CMR	EST	820	BERTOUA	7461	BERTOUA	7461	MBETHEN I	13.52777778	4.775	1	Village	2004	2001 - 2005	Mapping	RAPLOA	Questionnaire	78	53	0.679487179	APOC	APOC	ACMR0082007461	0.692	27.4389991760254	0.766271016027579	0.071489288044039	0.891918285388175	0.537308856384837
499	Cameroon	7	CM	CMR	CENTRE	819	NANGA EBOKO	7447	NANGA EBOKO	7447	Ngo'o	12.78833333	4.63361111	1	Village	2003	2001 - 2005	Mapping	RAPLOA	Questionnaire	85	52	0.611764706	APOC	APOC	ACMR0081907447	0.642	32.6730003356934	0.723991233642469	0.09144601013305	0.856299079106385	0.451989228845243
934	Cameroon	7	CM	CMR	SUD	826	AMBAM	7581	AMBAM	7581	Assam	10.8785	2.3391	1	Village	2004	2001 - 2005	Mapping	RAPLOA	Questionnaire	72	41	0.569444444	APOC	APOC	ACMR0082607581	0.574	12.246000289917	0.756875710918467	0.082729045180455	0.927853306082797	0.487905352115964
659	Cameroon	7	CM	CMR	EST	820	MBANG	7467	MBANG	7467	KOGNOLI	14.03758	4.02952	1	Village	2010	2006 - 2010	Mapping	RAPLOA	Questionnaire	80	68	0.85	APOC	APOC	ACMR0082007467	0.619	24.488000869751	0.769584720646577	0.059254149269578	0.852675188491472	0.552654470838832
690	Cameroon	7	CM	CMR	EST	820	NDELELE	7470	NDELELE	7470	MBILE	14.841	4.32593	1	Village	2010	2006 - 2010	Mapping	RAPLOA	Questionnaire	80	56	0.7	APOC	APOC	ACMR0082007470	0.643	11.6110000610352	0.68423145100786	0.123286197992638	0.828082004063443	0.373555527494164
828	Cameroon	7	CM	CMR	NORD OUEST	824	KUMBO WEST	7550	KUMBO WEST	7550	Vekovi	10.56666667	6.13333333	1	Village	2003	2001 - 2005	Mapping	RAPLOA	Questionnaire	123	10	0.081300813	APOC	APOC	ACMR0082407550	2.185	13.5989999771118	0.641608696828961	0.123115552711603	0.798940108301794	0.368781455804957
1067	Cameroon	7	CM	CMR	SUD	826	SANGMELIMA	7589	SANGMELIMA	7589	Nkôleyop	12.0329	3.10915	1	Village	2004	2001 - 2005	Mapping	RAPLOA	Questionnaire	83	54	0.65060241	APOC	APOC	ACMR0082607589	0.713	19.136999130249	0.755458846433041	0.076524434744374	0.882743034103569	0.543883804395196
1052	Cameroon	7	CM	CMR	SUD	826	OLAMZE	7588	OLAMZE	7588	Meko'omengona	11.17276667	2.25116667	1	Village	2004	2001 - 2005	Mapping	RAPLOA	Questionnaire	80	60	0.75	APOC	APOC	ACMR0082607588	0.595	3.93600010871887	0.758444507765099	0.073139660863954	0.886010221470703	0.51836838511201
511	Cameroon	7	CM	CMR	CENTRE	819	NANGA EBOKO	7447	NANGA EBOKO	7447	Mbinang /Meyene/Bikol 1	13.15	4.883333	1	Village	2003	2001 - 2005	Mapping	RAPLOA	Questionnaire	80	41	0.5125	APOC	APOC	ACMR0081907447	0.641	3.44899988174438	0.717201360849235	0.071559051670356	0.837200118720515	0.500206273366089
868	Cameroon	7	CM	CMR	NORD OUEST	824	NWA	7556	NWA	7556	Yang	11.13333333	6.48333333	1	Village	2003	2001 - 2005	Mapping	RAPLOA	Questionnaire	132	42	0.318181818	APOC	APOC	ACMR0082407556	1.234	23.4090003967285	0.637138445062115	0.169182975380177	0.822813165683064	0.317840284224135
765	Cameroon	7	CM	CMR	LITTORAL	822	NKONGSAMBA	7523	NKONGSAMBA	7523	Penja	9.98805556	4.82333333	1	Village	2005	2001 - 2005	Mapping	RAPLOA	Questionnaire	82	16	0.195121951	APOC	APOC	ACMR0082207523	0.56	3.88700008392334	0.750087482618217	0.071274425594438	0.896109413120647	0.55948410226793
658	Cameroon	7	CM	CMR	EST	820	MBANG	7467	MBANG	7467	MAYOS	13.8906	3.91375	1	Village	2010	2006 - 2010	Mapping	RAPLOA	Questionnaire	80	52	0.65	APOC	APOC	ACMR0082007467	0.669	36.4739990234375	0.774440058484708	0.05988210711598	0.900126970778548	0.577113458349052
982	Cameroon	7	CM	CMR	SUD	826	EBOLOWA	7583	EBOLOWA	7583	Akam Messi	11.33106667	2.59781667	1	Village	2004	2001 - 2005	Mapping	RAPLOA	Questionnaire	80	56	0.7	APOC	APOC	ACMR0082607583	0.588	32.4339981079102	0.760855864497217	0.070253444250333	0.904806168432253	0.575765816335319
571	Cameroon	7	CM	CMR	CENTRE	819	SOA	7457	SOA	7457	Ndzana	11.64112	4.14202	1	Village	2010	2006 - 2010	Mapping	RAPLOA	Questionnaire	80	50	0.625	APOC	APOC	ACMR0081907457	0.564	22.6350002288818	0.73651458983933	0.08951025865889	0.876973444933279	0.518836454005814
671	Cameroon	7	CM	CMR	EST	820	MESSAMENA	7468	MESSAMENA	7468	DIMPAM	12.78333333	3.53333333	1	Village	2004	2001 - 2005	Mapping	RAPLOA	Questionnaire	77	60	0.779220779	APOC	APOC	ACMR0082007468	0.707	48.8269996643066	0.763195590961198	0.060395685953523	0.909254675147256	0.603622654397556
403	Cameroon	7	CM	CMR	ADAMAOUA	818	NGAOUNDAL	7424	NGAOUNDAL	7424	MEIDJAMBA	12.55612	6.34728	1	Village	2010	2006 - 2010	Mapping	RAPLOA	Questionnaire	80	17	0.2125	APOC	APOC	ACMR0081807424	0.873	15.7440004348755	0.657269391604686	0.117419704121924	0.828413205547311	0.43262836726577
1054	Cameroon	7	CM	CMR	SUD	826	OLAMZE	7588	OLAMZE	7588	Meyo Biboulou	11.00218333	2.19095	1	Village	2004	2001 - 2005	Mapping	RAPLOA	Questionnaire	80	60	0.75	APOC	APOC	ACMR0082607588	0.602	6.25299978256226	0.781039537837025	0.070569462982827	0.931316530625813	0.612128532853718
1144	Cameroon	7	CM	CMR	SUD OUEST	827	LIMBE	7600	LIMBE	7600	Bonakanda	9.27368	4.20706	1	Village	2010	2006 - 2010	Mapping	RAPLOA	Questionnaire	80	8	0.1	APOC	APOC	ACMR0082707600	0.856	1.34700000286102	0.713879289290252	0.100184924279827	0.889498105953881	0.39557792659603
593	Cameroon	7	CM	CMR	EST	820	ABONG MBANG	7459	ABONG MBANG	7459	BINGONGOL II	14.0025	3.21138889	1	Village	2004	2001 - 2005	Mapping	RAPLOA	Questionnaire	78	48	0.615384615	APOC	APOC	ACMR0082007459	0.63	35.1689987182617	0.776832087520738	0.065610166503317	0.888642090952323	0.615680781581957
806	Cameroon	7	CM	CMR	NORD OUEST	824	BENAKUMA	7547	BENAKUMA	7547	Kwaja	10.06666667	6.63333333	1	Village	2003	2001 - 2005	Mapping	RAPLOA	Questionnaire	97	24	0.24742268	APOC	APOC	ACMR0082407547	1.041	14.2620000839233	0.607749784672752	0.149390149629502	0.791770082446976	0.330749404274694
1022	Cameroon	7	CM	CMR	SUD	826	MEYOMESSALA	7586	MEYOMESSALA	7586	Nkolenyeng	12.32205	3.07641667	1	Village	2004	2001 - 2005	Mapping	RAPLOA	Questionnaire	83	31	0.373493976	APOC	APOC	ACMR0082607586	0.658	8.32699966430664	0.75927326567874	0.068085412062097	0.87387761083539806	0.593640935231291
459	Cameroon	7	CM	CMR	CENTRE	819	MBALMAYO	7442	MBALMAYO	7442	Bikok	11.44696	3.62168	1	Village	2010	2006 - 2010	Mapping	RAPLOA	Questionnaire	80	30	0.375	APOC	APOC	ACMR0081907442	0.724	13.5690002441406	0.75285897815401	0.073285372882779	0.880423854122221	0.555446012226786
963	Cameroon	7	CM	CMR	SUD	826	DJOUM	7582	DJOUM	7582	Akontangan	12.66393333	2.61181667	1	Village	2004	2001 - 2005	Mapping	RAPLOA	Questionnaire	118	51	0.43220339	APOC	APOC	ACMR0082607582	0.621	9.84899997711182	0.761087739159887	0.06689102639389	0.874557587252251	0.545220898001733
961	Cameroon	7	CM	CMR	SUD	826	DJOUM	7582	DJOUM	7582	Aboélen	12.63915	2.7068	1	Village	2004	2001 - 2005	Mapping	RAPLOA	Questionnaire	112	44	0.392857143	APOC	APOC	ACMR0082607582	0.668	20.5200004577637	0.761898015305847	0.071893475876793	0.892576603671689	0.508581441752662
717	Cameroon	7	CM	CMR	LITTORAL	822	BONASSAMA	7505	BONASSAMA	7505	Souza	9.6333333	4.2166667	1	Village	2005	2001 - 2005	Mapping	RAPLOA	Questionnaire	101	18	0.178217822	APOC	APOC	ACMR0082207505	0.061	8.67800045013428	0.716797935026165	0.104413679583278	0.864766881720564	0.460640072562098
478	Cameroon	7	CM	CMR	CENTRE	819	MBANDJOCK	7443	MBANDJOCK	7443	Mezaa	12.12694444	4.3075	1	Village	2003	2001 - 2005	Mapping	RAPLOA	Questionnaire	82	43	0.524390244	APOC	APOC	ACMR0081907443	0.664	16.2870006561279	0.7400549538106	0.079664014311513	0.874113772216966	0.471140900467786
579	Cameroon	7	CM	CMR	EST	820	ABONG MBANG	7459	ABONG MBANG	7459	MALENE	13.725	3.60194444	1	Village	2004	2001 - 2005	Mapping	RAPLOA	Questionnaire	79	34	0.430379747	APOC	APOC	ACMR0082007459	0.727	72.2720031738281	0.761758416980464	0.063744489739328	0.878385267912404	0.549191507955756
818	Cameroon	7	CM	CMR	NORD OUEST	824	KUMBO EAST	7549	KUMBO EAST	7549	Shisong	10.68333333	6.18333333	1	Village	2003	2001 - 2005	Mapping	RAPLOA	Questionnaire	100	16	0.16	APOC	APOC	ACMR0082407549	1.598	24.6690006256104	0.574316683351914	0.107743163426051	0.724309187285928	0.383699501571106
366	Cameroon	7	CM	CMR	ADAMAOUA	818	BANYO	7421	BANYO	7421	MBENGUEDJI	11.59793	6.68766	1	Village	2010	2006 - 2010	Mapping	RAPLOA	Questionnaire	80	2	0.025	APOC	APOC	ACMR0081807421	1.256	23.125	0.580986743971886	0.143368384298775	0.76866091150107	0.354487249472608
1148	Cameroon	7	CM	CMR	SUD OUEST	827	MAMFE	7601	MAMFE	7601	Mfiatock I	9.4904	5.45904	1	Village	2010	2006 - 2010	Mapping	RAPLOA	Questionnaire	80	9	0.1125	APOC	APOC	ACMR0082707601	0.215	2.11199998855591	0.737853347892454	0.087739852710166	0.89543495473199	0.475126778409649
362	Cameroon	7	CM	CMR	ADAMAOUA	818	BANYO	7421	BANYO	7421	MBASSEWA	11.70822	6.79361	1	Village	2010	2006 - 2010	Mapping	RAPLOA	Questionnaire	80	0	0	APOC	APOC	ACMR0081807421	1.202	35.2400016784668	0.590122474545017	0.133429051078931	0.780303066382676	0.37907338276555
354	Cameroon	7	CM	CMR	ADAMAOUA	818	BANKIM	7420	BANKIM	7420	null	11.56666667	6.16666667	1	Village	2000	Before 2001	Mapping	RAPLOA	Questionnaire	103	54	0.524271845	APOC	APOC	ACMR0081807420	0.754	8.60499954223633	0.617357343642512	0.167625623823041	0.8324411140829	0.306406533128204
381	Cameroon	7	CM	CMR	ADAMAOUA	818	MEIGANGA	7423	MEIGANGA	7423	GAZAGAZADE	13.35357	6.2144	1	Village	2010	2006 - 2010	Mapping	RAPLOA	Questionnaire	80	22	0.275	APOC	APOC	ACMR0081807423	0.848	13.3979997634888	0.657364897250832	0.126710671015475	0.820674910626916	0.421834142147702
694	Cameroon	7	CM	CMR	EST	820	NDELELE	7470	NDELELE	7470	PANA I	14.674010000000001	4.22338	1	Village	2010	2006 - 2010	Mapping	RAPLOA	Questionnaire	80	46	0.575	APOC	APOC	ACMR0082007470	0.61	1.83899998664856	0.731605641344059	0.089607934553698	0.838947851912324	0.505343064417772
649	Cameroon	7	CM	CMR	EST	820	GAROUA BOULAI	7464	GAROUA BOULAI	7464	YOKO SIRE	14.5666667	5.8166667	1	Village	2004	2001 - 2005	Mapping	RAPLOA	Questionnaire	80	55	0.6875	APOC	APOC	ACMR0082007464	1.007	28.8229999542236	0.656592274960784	0.116539610501942	0.809008302701661	0.416086052773655
439	Cameroon	7	CM	CMR	CENTRE	819	AWAE	7430	AWAE	7430	Meven	11.78785	3.82985	1	Village	2010	2006 - 2010	Mapping	RAPLOA	Questionnaire	80	65	0.8125	APOC	APOC	ACMR0081907430	0.713	9.64200019836426	0.760446563816285	0.077754990961285	0.875800941036888	0.553096753017318
406	Cameroon	7	CM	CMR	ADAMAOUA	818	NGAOUNDERE RURAL	7425	NGAOUNDERE RURAL	7425	MBE	13.59255	7.86093	1	Village	2010	2006 - 2010	Mapping	RAPLOA	Questionnaire	80	0	0	APOC	APOC	ACMR0081807425	0.64	15.8680000305176	0.557397921566456	0.167609000304892	0.774807268177482	0.302544216350585
536	Cameroon	7	CM	CMR	CENTRE	819	NANGA EBOKO	7447	NANGA EBOKO	7447	Manjuck	12.95583333	5.12777778	1	Village	2003	2001 - 2005	Mapping	RAPLOA	Questionnaire	83	22	0.265060241	APOC	APOC	ACMR0081907447	0.644	14.6569995880127	0.764739513188109	0.066122641736931	0.889204425297683	0.545784806294534
769	Cameroon	7	CM	CMR	LITTORAL	822	POUMA	7525	POUMA	7525	Mbongo	10.17098	3.80294	1	Village	2010	2006 - 2010	Mapping	RAPLOA	Questionnaire	80	15	0.1875	APOC	APOC	ACMR0082207525	0.077	2.28999996185303	0.697053808100725	0.090627614195917	0.840455492123222	0.478734594390842
734	Cameroon	7	CM	CMR	LITTORAL	822	MBANGA	7515	MBANGA	7515	Pendamboko	9.5983333300000009	4.4475	1	Village	2005	2001 - 2005	Mapping	RAPLOA	Questionnaire	105	16	0.152380952	APOC	APOC	ACMR0082207515	0.051	1.61899995803833	0.74156237342525	0.090932667529484	0.873762100642263	0.510259426079578
1074	Cameroon	7	CM	CMR	SUD	826	SANGMELIMA	7589	SANGMELIMA	7589	Atonmimbanga	12.09318333	2.96286667	1	Village	2004	2001 - 2005	Mapping	RAPLOA	Questionnaire	57	21	0.368421053	APOC	APOC	ACMR0082607589	0.709	12.3070001602173	0.760010985259939	0.069866877698197	0.889355683609919	0.592299940102102
787	Cameroon	7	CM	CMR	NORD	823	TOUBORO	7541	TOUBORO	7541	PANDJAMA	15.28671	7.86114	1	Village	2010	2006 - 2010	Mapping	RAPLOA	Questionnaire	81	1	0.012345679	APOC	APOC	ACMR0082307541	0.62	12.7840003967285	0.496230088316561	0.173350048346636	0.760313282869871	0.254415496474993
359	Cameroon	7	CM	CMR	ADAMAOUA	818	BANYO	7421	BANYO	7421	HORE TARAM	11.61253	6.91523	1	Village	2010	2006 - 2010	Mapping	RAPLOA	Questionnaire	80	0	0	APOC	APOC	ACMR0081807421	1.208	9.32499980926514	0.586813479106398	0.152750156688097	0.765606048139783	0.329810020484317
697	Cameroon	7	CM	CMR	EST	820	NGUELEMENDOUKA	7471	NGUELEMENDOUKA	7471	MPOUNDOU	13.05	4.08333333	1	Village	2004	2001 - 2005	Mapping	RAPLOA	Questionnaire	80	48	0.6	APOC	APOC	ACMR0082007471	0.691	54.7960014343262	0.749989706409452	0.074628243209639	0.878710640321449	0.56271119531759894
901	Cameroon	7	CM	CMR	OUEST	825	BANGOURAIN	7567	BANGOURAIN	7567	MABOUO	10.90759	5.97349	1	Village	2010	2006 - 2010	Mapping	RAPLOA	Questionnaire	80	15	0.1875	APOC	APOC	ACMR0082507567	0.776	22.6110000610352	0.643609526952259	0.150915065879083	0.821482041696027	0.369292424728418
1087	Cameroon	7	CM	CMR	SUD	826	SANGMELIMA	7589	SANGMELIMA	7589	Mintima	12.34563333	2.97435	1	Village	2004	2001 - 2005	Mapping	RAPLOA	Questionnaire	96	40	0.416666667	APOC	APOC	ACMR0082607589	0.637	15.8009996414185	0.765043447509276	0.070081772261069	0.881649680182094	0.5993354505003
794	Cameroon	7	CM	CMR	NORD OUEST	824	BALI	7544	BALI	7544	Bifang	9.92694444	5.90916667	1	Village	2003	2001 - 2005	Mapping	RAPLOA	Questionnaire	99	27	0.272727273	APOC	APOC	ACMR0082407544	1.122	23.2840003967285	0.682502488899683	0.102825809186685	0.825058482701223	0.459577198183368
836	Cameroon	7	CM	CMR	NORD OUEST	824	MBENGWI	7551	MBENGWI	7551	Kugwe	10.05388889	6.01694444	1	Village	2003	2001 - 2005	Mapping	RAPLOA	Questionnaire	97	42	0.432989691	APOC	APOC	ACMR0082407551	1.283	13.9739999771118	0.613621643326086	0.135261320057781	0.778554746732966	0.354512254716496
549	Cameroon	7	CM	CMR	CENTRE	819	NDIKINIMEKI	7448	NDIKINIMEKI	7448	Bangsé	10.8725	4.59361111	1	Village	2005	2001 - 2005	Mapping	RAPLOA	Questionnaire	48	18	0.375	APOC	APOC	ACMR0081907448	0.827	37.476001739502	0.705767837074081	0.095435559384932	0.85675775563748	0.458752971735245
556	Cameroon	7	CM	CMR	CENTRE	819	NGOG MAPUBI	7449	NGOG MAPUBI	7449	Matomb	11.05006	3.82594	1	Village	2010	2006 - 2010	Mapping	RAPLOA	Questionnaire	80	45	0.5625	APOC	APOC	ACMR0081907449	0.568	1.59399998188019	0.746198732806811	0.075693865465055	0.88214866081535	0.578742260656651
932	Cameroon	7	CM	CMR	SUD	826	AMBAM	7581	AMBAM	7581	Nkolékon	11.50731667	2.34298333	1	Village	2004	2001 - 2005	Mapping	RAPLOA	Questionnaire	80	58	0.725	APOC	APOC	ACMR0082607581	0.597	4.36899995803833	0.755314757545283	0.080448539996891	0.887974346281127	0.53297809705547
839	Cameroon	7	CM	CMR	NORD OUEST	824	NDOP	7552	NDOP	7552	Baligham	10.50583333	5.96027778	1	Village	2003	2001 - 2005	Mapping	RAPLOA	Questionnaire	100	11	0.11	APOC	APOC	ACMR0082407552	1.167	6.38299989700317	0.630670493048627	0.135327260203158	0.805826180026949	0.380013961150964
380	Cameroon	7	CM	CMR	ADAMAOUA	818	MEIGANGA	7423	MEIGANGA	7423	BINDIBA	14.3833333	6.0666667	1	Village	2004	2001 - 2005	Mapping	RAPLOA	Questionnaire	80	24	0.3	APOC	APOC	ACMR0081807423	0.839	4.75299978256226	0.671089047298825	0.133844730120334	0.836634605842838	0.389138830030334
1125	Cameroon	7	CM	CMR	SUD OUEST	827	AKWAYA	7591	AKWAYA	7591	Mbu	9.45736	6.0097	1	Village	2010	2006 - 2010	Mapping	RAPLOA	Questionnaire	80	9	0.1125	APOC	APOC	ACMR0082707591	0.128	3.41000008583069	0.747285424052427	0.073216030740489	0.878693966543504	0.543351816938935
1058	Cameroon	7	CM	CMR	SUD	826	OLAMZE	7588	OLAMZE	7588	Minyon	11.20888333	2.24976667	1	Village	2004	2001 - 2005	Mapping	RAPLOA	Questionnaire	37	25	0.675675676	APOC	APOC	ACMR0082607588	0.602	4.16599988937378	0.76279802013923	0.078971163110751	0.904496936456479	0.529569306020348
551	Cameroon	7	CM	CMR	CENTRE	819	NDIKINIMEKI	7448	NDIKINIMEKI	7448	Kiboum I	10.9783	4.81967	1	Village	2010	2006 - 2010	Mapping	RAPLOA	Questionnaire	80	65	0.8125	APOC	APOC	ACMR0081907448	0.701	10.3699998855591	0.698124367883417	0.111577147622283	0.845478400169526	0.432196709572795
691	Cameroon	7	CM	CMR	EST	820	NDELELE	7470	NDELELE	7470	BANGA	14.86416	4.12731	1	Village	2010	2006 - 2010	Mapping	RAPLOA	Questionnaire	80	47	0.5875	APOC	APOC	ACMR0082007470	0.606	2.37899994850159	0.766974780032153	0.078594847766477	0.868022561264577	0.543874659954237
647	Cameroon	7	CM	CMR	EST	820	GAROUA BOULAI	7464	GAROUA BOULAI	7464	WOUMBOU	14.43333333	5.38333333	1	Village	2004	2001 - 2005	Mapping	RAPLOA	Questionnaire	55	31	0.563636364	APOC	APOC	ACMR0082007464	0.884	29.0209999084473	0.665363151219738	0.130886434048756	0.836923414557245	0.392626710755285
974	Cameroon	7	CM	CMR	SUD	826	DJOUM	7582	DJOUM	7582	NEMEYONG II	13.5	2.9166667	1	Village	2004	2001 - 2005	Mapping	RAPLOA	Questionnaire	80	63	0.7875	APOC	APOC	ACMR0082607582	0.621	7.59200000762939	0.773193241468382	0.065948421525516	0.875898225360957	0.591254184784271
720	Cameroon	7	CM	CMR	LITTORAL	822	BONASSAMA	7505	BONASSAMA	7505	Dibombari Beach	9.66416667	4.16916667	1	Village	2005	2001 - 2005	Mapping	RAPLOA	Questionnaire	80	33	0.4125	APOC	APOC	ACMR0082207505	0.041	3.56800007820129	0.730278878330816	0.094536493162309	0.865583204467643	0.503932106197462
783	Cameroon	7	CM	CMR	NORD	823	TCHOLLIRE	7540	TCHOLLIRE	7540	MAYO GALKE	14.23816	8.39396	1	Village	2010	2006 - 2010	Mapping	RAPLOA	Questionnaire	80	0	0	APOC	APOC	ACMR0082307540	0.293	0.460999995470047	0.498552841902407	0.186845978433514	0.775065539085702	0.231505905258425
935	Cameroon	7	CM	CMR	SUD	826	AMBAM	7581	AMBAM	7581	Messama II	10.7112	2.69536667	1	Village	2004	2001 - 2005	Mapping	RAPLOA	Questionnaire	79	37	0.46835443	APOC	APOC	ACMR0082607581	0.587	37.7290000915527	0.755180875394883	0.079537851326149	0.906684109540942	0.539022095785583
545	Cameroon	7	CM	CMR	CENTRE	819	NANGA EBOKO	7447	NANGA EBOKO	7447	Mengan	12.45443	4.65165	1	Village	2010	2006 - 2010	Mapping	RAPLOA	Questionnaire	80	55	0.6875	APOC	APOC	ACMR0081907447	0.639	8.25100040435791	0.715201976936571	0.101113447152567	0.866753170594892	0.414535892811849
797	Cameroon	7	CM	CMR	NORD OUEST	824	BALI	7544	BALI	7544	Mbunjei	9.95638889	5.85777778	1	Village	2003	2001 - 2005	Mapping	RAPLOA	Questionnaire	86	29	0.337209302	APOC	APOC	ACMR0082407544	1.166	21.1110000610352	0.72411963439539	0.092142843294784	0.845368147121442	0.512203412176377
535	Cameroon	7	CM	CMR	CENTRE	819	NANGA EBOKO	7447	NANGA EBOKO	7447	Epeda I/Epeda II/Mekon- IV/	12.78333333	5.03166667	1	Village	2003	2001 - 2005	Mapping	RAPLOA	Questionnaire	121	41	0.338842975	APOC	APOC	ACMR0081907447	0.657	5.77799987792969	0.759212083237322	0.074627812332709	0.877582714023607	0.533482593110461
479	Cameroon	7	CM	CMR	CENTRE	819	MBANDJOCK	7443	MBANDJOCK	7443	MPANG	12.13333333	4.38333333	1	Village	2004	2001 - 2005	Mapping	RAPLOA	Questionnaire	81	59	0.728395062	APOC	APOC	ACMR0081907443	0.67	8.76599979400635	0.641043910116624	0.100705134479869	0.851796882213361	0.40956679350152
374	Cameroon	7	CM	CMR	ADAMAOUA	818	DJOHONG	7422	DJOHONG	7422	MBARANG	14.34644	6.69261	1	Village	2010	2006 - 2010	Mapping	RAPLOA	Questionnaire	80	7	0.0875	APOC	APOC	ACMR0081807422	1.144	21.6140003204346	0.672807589030455	0.110221509364539	0.850323641572478	0.465868359915327
592	Cameroon	7	CM	CMR	EST	820	ABONG MBANG	7459	ABONG MBANG	7459	POHEMPOUM	13.52722222	3.4044444	1	Village	2004	2001 - 2005	Mapping	RAPLOA	Questionnaire	80	55	0.6875	APOC	APOC	ACMR0082007459	0.692	54.2029991149902	0.768730386582746	0.06392815974189	0.875165250628593	0.602942385095386
1112	Cameroon	7	CM	CMR	SUD	826	ZOETELE	7590	ZOETELE	7590	Nsimi	11.82335	3.3271	1	Village	2004	2001 - 2005	Mapping	RAPLOA	Questionnaire	93	62	0.666666667	APOC	APOC	ACMR0082607590	0.68	22.1709995269775	0.75811469356892	0.075026365574894	0.869189613413696	0.526933280939597
543	Cameroon	7	CM	CMR	CENTRE	819	NANGA EBOKO	7447	NANGA EBOKO	7447	Vela	12.79777778	4.85055556	1	Village	2003	2001 - 2005	Mapping	RAPLOA	Questionnaire	80	43	0.5375	APOC	APOC	ACMR0081907447	0.629	12.253999710083	0.745669534873177	0.086276751633953	0.879463405973659	0.516364663700108
1140	Cameroon	7	CM	CMR	SUD OUEST	827	KUMBA	7599	KUMBA	7599	Kumbe Balue	9.20917	4.69523	1	Village	2010	2006 - 2010	Mapping	RAPLOA	Questionnaire	80	8	0.1	APOC	APOC	ACMR0082707599	0.241	8.10999965667725	0.764377875739182	0.074789701251771007	0.905241872239927	0.578704188123384
755	Cameroon	7	CM	CMR	LITTORAL	822	NJOMBE PENJA	7521	NJOMBE PENJA	7521	Djoungo Route	9.62144	4.55411	1	Village	2010	2006 - 2010	Mapping	RAPLOA	Questionnaire	80	43	0.5375	APOC	APOC	ACMR0082207521	0.086	3.69300007820129	0.703648992623983	0.096727709083935	0.849014774185393	0.462122474196105
774	Cameroon	7	CM	CMR	LITTORAL	822	YABASSI	7526	YABASSI	7526	Ndokama	10.06348	4.21448	1	Village	2010	2006 - 2010	Mapping	RAPLOA	Questionnaire	80	69	0.8625	APOC	APOC	ACMR0082207526	0.147	10.4610004425049	0.730422714042884	0.091929081714403	0.854102004266792	0.445368160539486
945	Cameroon	7	CM	CMR	SUD	826	AMBAM	7581	AMBAM	7581	Nkomeyos	10.57476667	2.39446667	1	Village	2004	2001 - 2005	Mapping	RAPLOA	Questionnaire	80	56	0.7	APOC	APOC	ACMR0082607581	0.526	3.21399998664856	0.754206660983749	0.080723936826452	0.89883903989627	0.52870187999509
1088	Cameroon	7	CM	CMR	SUD	826	SANGMELIMA	7589	SANGMELIMA	7589	Emvieng	12.33773333	2.82043333	1	Village	2004	2001 - 2005	Mapping	RAPLOA	Questionnaire	96	52	0.541666667	APOC	APOC	ACMR0082607589	0.673	30.3939990997314	0.772107267270337	0.066569682889533	0.897267135276382	0.588908912977312
1013	Cameroon	7	CM	CMR	SUD	826	MEYOMESSALA	7586	MEYOMESSALA	7586	Nkolendam	12.23546667	3.29766667	1	Village	2004	2001 - 2005	Mapping	RAPLOA	Questionnaire	80	46	0.575	APOC	APOC	ACMR0082607586	0.643	18.8470001220703	0.762587248052486	0.072357728007417	0.882741717442702	0.554590152948314
606	Cameroon	7	CM	CMR	EST	820	BATOURI	7460	BATOURI	7460	BAZZAMA	13.9333333	4.5166667	1	Village	2004	2001 - 2005	Mapping	RAPLOA	Questionnaire	78	31	0.397435897	APOC	APOC	ACMR0082007460	0.665	28.7140007019043	0.643473934530852	0.126931467062073	0.79688547484286	0.352824430458291
1077	Cameroon	7	CM	CMR	SUD	826	SANGMELIMA	7589	SANGMELIMA	7589	Minkang II	12.09291667	2.80993333	1	Village	2004	2001 - 2005	Mapping	RAPLOA	Questionnaire	91	49	0.538461538	APOC	APOC	ACMR0082607589	0.699	19.1730003356934	0.762585738662331	0.066907760066163	0.900958445316424	0.586754625457676
340	Cameroon	7	CM	CMR	ADAMAOUA	818	BANKIM	7420	BANKIM	7420	BANDAM	11.56004	6.16737	1	Village	2010	2006 - 2010	Mapping	RAPLOA	Questionnaire	80	48	0.6	APOC	APOC	ACMR0081807420	0.755	7.98699998855591	0.617357343642512	0.167625623823041	0.8324411140829	0.306406533128204
1070	Cameroon	7	CM	CMR	SUD	826	SANGMELIMA	7589	SANGMELIMA	7589	Melok	12.0851	2.81106667	1	Village	2004	2001 - 2005	Mapping	RAPLOA	Questionnaire	90	40	0.444444444	APOC	APOC	ACMR0082607589	0.711	18.5270004272461	0.762585738662331	0.066907760066163	0.900958445316424	0.586754625457676
847	Cameroon	7	CM	CMR	NORD OUEST	824	NDU	7553	NDU	7553	Sinnah	10.9	6.41666667	1	Village	2003	2001 - 2005	Mapping	RAPLOA	Questionnaire	133	33	0.248120301	APOC	APOC	ACMR0082407553	1.33	34.7680015563965	0.627836660558598	0.151951503032743	0.831831473701666	0.33447653102494
620	Cameroon	7	CM	CMR	EST	820	BERTOUA	7461	BERTOUA	7461	NDOUMBE	13.9	4.95	1	Village	2004	2001 - 2005	Mapping	RAPLOA	Questionnaire	46	18	0.391304348	APOC	APOC	ACMR0082007461	0.765	40.4179992675781	0.687554866218246	0.112001609749209	0.850079896526936	0.389340660279099
870	Cameroon	7	CM	CMR	NORD OUEST	824	NWA	7556	NWA	7556	Sabon Gari	11.16777778	6.40138889	1	Village	2003	2001 - 2005	Mapping	RAPLOA	Questionnaire	108	20	0.185185185	APOC	APOC	ACMR0082407556	0.749	16.6359996795654	0.636853799249685	0.162409616916535	0.813308938875597	0.308255204588868
463	Cameroon	7	CM	CMR	CENTRE	819	MBALMAYO	7442	MBALMAYO	7442	Akomnyada	11.55565	3.55113	1	Village	2010	2006 - 2010	Mapping	RAPLOA	Questionnaire	80	51	0.6375	APOC	APOC	ACMR0081907442	0.694	1.6690000295639	0.757057260691158	0.069759096997582	0.875401663878545	0.546868873216686
795	Cameroon	7	CM	CMR	NORD OUEST	824	BALI	7544	BALI	7544	Ngalla/Eka	9.92333333	6.00055556	1	Village	2003	2001 - 2005	Mapping	RAPLOA	Questionnaire	104	29	0.278846154	APOC	APOC	ACMR0082407544	1.623	25.2099990844727	0.666938879875362	0.106901757977165	0.812263946005271	0.448263599047646
486	Cameroon	7	CM	CMR	CENTRE	819	MONATELE	7446	MONATELE	7446	Nkolngal	11.17121	4.22579	1	Village	2010	2006 - 2010	Mapping	RAPLOA	Questionnaire	80	38	0.475	APOC	APOC	ACMR0081907446	0.425	3.86500000953674	0.712597281904445	0.095047349613258	0.86695128503838	0.405781666433414
1028	Cameroon	7	CM	CMR	SUD	826	MEYOMESSALA	7586	MEYOMESSALA	7586	Nyabizou/Bissombo	12.44105	3.35355	1	Village	2004	2001 - 2005	Mapping	RAPLOA	Questionnaire	83	60	0.722891566	APOC	APOC	ACMR0082607586	0.669	11.2790002822876	0.768043113083068	0.071705546863248	0.908643168113658	0.598180232664902
841	Cameroon	7	CM	CMR	NORD OUEST	824	NDU	7553	NDU	7553	Adere	10.88333333	6.71666667	1	Village	2003	2001 - 2005	Mapping	RAPLOA	Questionnaire	93	55	0.591397849	APOC	APOC	ACMR0082407553	0.574	5.1729998588562	0.680878745750207	0.141740744893299	0.852607438164854	0.398409362449308
758	Cameroon	7	CM	CMR	LITTORAL	822	NKONDJOCK	7522	NKONDJOCK	7522	Ebone	10.07138889	4.97388889	1	Village	2005	2001 - 2005	Mapping	RAPLOA	Questionnaire	68	17	0.25	APOC	APOC	ACMR0082207522	0.456	4.34700012207031	0.747553541799538	0.078573685747367	0.864966410655083	0.53674458272837
1002	Cameroon	7	CM	CMR	SUD	826	KRIBI	7584	KRIBI	7584	MPALLA	9.95744	3.0125	1	Village	2009	2006 - 2010	Mapping	RAPLOA	Questionnaire	78	56	0.717948718	APOC	APOC	ACMR0082607584	0.012	0.499000012874603	0.73599325886566	0.087179207234508	0.888199556599801	0.426546346173751
632	Cameroon	7	CM	CMR	EST	820	BETARE OYA	7462	BETARE OYA	7462	GAROUA YAKA	14	5.13333333	1	Village	2004	2001 - 2005	Mapping	RAPLOA	Questionnaire	50	18	0.36	APOC	APOC	ACMR0082007462	0.828	30.8400001525879	0.669213183350734	0.129874047339946	0.853898575154741	0.381830225284795
1075	Cameroon	7	CM	CMR	SUD	826	SANGMELIMA	7589	SANGMELIMA	7589	Mezesse	12.1478	2.96583333	1	Village	2004	2001 - 2005	Mapping	RAPLOA	Questionnaire	100	47	0.47	APOC	APOC	ACMR0082607589	0.681	18.3169994354248	0.761020222615598	0.069406290812396	0.904808370887554	0.576384894260254
616	Cameroon	7	CM	CMR	EST	820	BERTOUA	7461	BERTOUA	7461	GOYOUM	13.38055556	5.20694444	1	Village	2004	2001 - 2005	Mapping	RAPLOA	Questionnaire	80	35	0.4375	APOC	APOC	ACMR0082007461	0.644	0.739000022411346	0.751554093002301	0.062316237069248	0.851978534495489	0.537158157817625
646	Cameroon	7	CM	CMR	EST	820	GAROUA BOULAI	7464	GAROUA BOULAI	7464	OUADEN	14.41666667	5.55	1	Village	2004	2001 - 2005	Mapping	RAPLOA	Questionnaire	71	40	0.563380282	APOC	APOC	ACMR0082007464	0.922	36.5919990539551	0.676200096576715	0.106771137987593	0.815515091091712	0.444776570942268
589	Cameroon	7	CM	CMR	EST	820	ABONG MBANG	7459	ABONG MBANG	7459	MELENE	13.8	3.15	1	Village	2004	2001 - 2005	Mapping	RAPLOA	Questionnaire	59	45	0.762711864	APOC	APOC	ACMR0082007459	0.62	21.943000793457	0.765835104500562	0.062805086740246	0.885341026350401	0.555283575266105
456	Cameroon	7	CM	CMR	CENTRE	819	ESSE	7440	ESSE	7440	Elon	11.60933	4.23975	1	Village	2010	2006 - 2010	Mapping	RAPLOA	Questionnaire	80	54	0.675	APOC	APOC	ACMR0081907440	0.508	12.0349998474121	0.65913363847063	0.122211575903221	0.828998369655619	0.372943254209568
1124	Cameroon	7	CM	CMR	SUD	826	ZOETELE	7590	ZOETELE	7590	Nkolya II	11.78906	3.40788	1	Village	2010	2006 - 2010	Mapping	RAPLOA	Questionnaire	80	66	0.825	APOC	APOC	ACMR0082607590	0.699	13.6440000534058	0.760076713460639	0.070905945133206	0.87734322375324	0.580153163877084
